# Supplementary material for: IAA-Mediated Haustorium Formation in Phelipanche aegyptiaca: Transcriptional Insights and Anti-Parasitic Strategies
Source: Plants (Basel). 2025 May 23;14(11):1591. doi: 10.3390/plants14111591 (PMC12158121; doi:10.3390/plants14111591)
Supplement: Supplementary file 1 [file plants-14-01591-s001.zip]

Archive with 1 entries (1 files):
- Supplementary Table S1 to S7.xlsx
