# Supplementary material for: IAA-Mediated Haustorium Formation in Phelipanche aegyptiaca: Transcriptional Insights and Anti-Parasitic Strategies
Source: Plants (Basel). 2025 May 23;14(11):1591. doi: 10.3390/plants14111591 (PMC12158121; doi:10.3390/plants14111591)
Supplement: Supplementary file 1 [file plants-14-01591-s001.zip › Supplementary Table S1 to S7.xlsx]

## Sheet: S1
Supplementary Table S1. Gene-specific primers for real time quantitative PCR
act1F	TGAGAAGATGACGCAGATTA
act1R	TGGCATACAAGGATAGAACA
T99112N1C0076G00039F	CACCGATACTGTCACCTT
T99112N1C0076G00039R	ATCCTCACAATGGCTTCA
T99112N1C0000G00048F	AGCAGCAGACAGTAACAA
T99112N1C0000G00048R	TCCAGAACGATGAACAGTAA
T99112N1C0361G00016F	GCCTGTAATGAACCTATACG
T99112N1C0361G00016R	GTGGTCGCTCTTGTAGTA
T99112N1C0129G00146F	GTATGTTCGTGAAGGTGAG
T99112N1C0129G00146R	GCATCCAGTCTCCATCTT
T99112N1C0036G00037F	AATTCCAGCCAAGTGAGT
T99112N1C0036G00037R	AGTTCAAGACCAGCAGATT
T99112N1C0020G00334F	TGGAATGCTGGCTTATGT
T99112N1C0020G00334R	CGGACCACTTCTGATGAG

## Sheet: S2
Supplementary Table S2: GO enrichment analysis of DEGs in the comparison of T1 vs T0
Ontology	ID	Description	GeneRatio	All_gene	Count	Up_gene	Count_Up	Down_gene	Count_Down
Biological process	GO:0000003	reproduction	210/2653	T99112N1C0025G00255;T99112N1C0076G00130;T99112N1C0161G00035;T99112N1C0008G00090;T99112N1C0063G00214;T99112N1C0004G00260;T99112N1C0020G00294;T99112N1C0334G00021;T99112N1C0115G00059;novel.4338;T99112N1C0201G00046;T99112N1C0153G00112;T99112N1C0123G00020;T99112N1C0400G00006;novel.8231;T99112N1C0062G00160;T99112N1C0212G00132;T99112N1C0110G00027;T99112N1C0118G00071;T99112N1C0003G00221;T99112N1C0137G000…	210	T99112N1C0025G00255;T99112N1C0076G00130;T99112N1C0161G00035;T99112N1C0008G00090;T99112N1C0004G00260;T99112N1C0020G00294;T99112N1C0153G00112;T99112N1C0123G00020;novel.8231;T99112N1C0062G00160;T99112N1C0118G00071;T99112N1C0003G00221;T99112N1C0044G00112;T99112N1C0832G00012;T99112N1C0036G00071;T99112N1C0217G00012;T99112N1C0026G00199;T99112N1C0008G00101;T99112N1C0003G00237;T99112N1C0009G00364;T99112N1…	107	T99112N1C0063G00214;T99112N1C0334G00021;T99112N1C0115G00059;novel.4338;T99112N1C0201G00046;T99112N1C0400G00006;T99112N1C0212G00132;T99112N1C0110G00027;T99112N1C0137G00067;T99112N1C0230G00059;T99112N1C0053G00186;T99112N1C0060G00148;T99112N1C0008G00105;T99112N1C0201G00037;T99112N1C0042G00135;T99112N1C0008G00028;T99112N1C0003G00475;T99112N1C0037G00011;T99112N1C0005G00408;T99112N1C0010G00390;T99112N1…	103
Biological process	GO:0002376	immune system process	15/2653	T99112N1C0004G00260;T99112N1C0088G00033;T99112N1C0331G00028;T99112N1C0159G00100;T99112N1C0256G00034;T99112N1C0160G00029;T99112N1C0054G00141;novel.9208;T99112N1C0022G00106;T99112N1C0044G00062;T99112N1C0202G00008;T99112N1C0129G00230;T99112N1C0274G00070;T99112N1C0824G00014;T99112N1C0670G00008	15	T99112N1C0004G00260;T99112N1C0202G00008;T99112N1C0129G00230;T99112N1C0670G00008	4	T99112N1C0088G00033;T99112N1C0331G00028;T99112N1C0159G00100;T99112N1C0256G00034;T99112N1C0160G00029;T99112N1C0054G00141;novel.9208;T99112N1C0022G00106;T99112N1C0044G00062;T99112N1C0274G00070;T99112N1C0824G00014	11
Biological process	GO:0008152	metabolic process	1035/2653	T99112N1C0063G00078;T99112N1C0633G00000;T99112N1C0042G00155;T99112N1C0025G00255;T99112N1C0011G00298;T99112N1C0056G00223;T99112N1C0148G00012;T99112N1C0230G00022;T99112N1C0498G00003;T99112N1C0072G00061;T99112N1C0161G00035;T99112N1C0014G00440;T99112N1C0498G00004;T99112N1C0026G00133;T99112N1C0008G00090;T99112N1C0411G00025;T99112N1C0393G00008;T99112N1C0063G00214;T99112N1C0004G00260;T99112N1C0020G00294…	1035	T99112N1C0042G00155;T99112N1C0025G00255;T99112N1C0011G00298;T99112N1C0056G00223;T99112N1C0148G00012;T99112N1C0498G00003;T99112N1C0161G00035;T99112N1C0498G00004;T99112N1C0008G00090;T99112N1C0411G00025;T99112N1C0004G00260;T99112N1C0020G00294;T99112N1C0099G00116;T99112N1C0129G00146;T99112N1C0770G00012;T99112N1C0064G00066;T99112N1C0129G00172;T99112N1C0080G00094;T99112N1C0030G00149;T99112N1C0155G00104…	427	T99112N1C0063G00078;T99112N1C0633G00000;T99112N1C0230G00022;T99112N1C0072G00061;T99112N1C0014G00440;T99112N1C0026G00133;T99112N1C0393G00008;T99112N1C0063G00214;T99112N1C0066G00031;T99112N1C0030G00226;T99112N1C0230G00015;T99112N1C0317G00016;T99112N1C0079G00128;T99112N1C0095G00007;T99112N1C0066G00016;novel.1427;T99112N1C0170G00012;novel.4338;T99112N1C0201G00046;T99112N1C0006G00385;T99112N1C0060G001…	608
Biological process	GO:0009987	cellular process	1162/2653	T99112N1C0063G00078;T99112N1C0042G00155;T99112N1C0025G00255;T99112N1C0011G00298;T99112N1C0706G00020;T99112N1C0056G00223;T99112N1C0148G00012;T99112N1C0230G00022;T99112N1C0076G00130;T99112N1C0498G00003;T99112N1C0294G00003;T99112N1C0161G00035;T99112N1C0014G00440;T99112N1C0498G00004;T99112N1C0026G00133;T99112N1C0020G00205;T99112N1C0105G00143;T99112N1C0008G00090;T99112N1C0393G00008;T99112N1C0063G00214…	1162	T99112N1C0042G00155;T99112N1C0025G00255;T99112N1C0011G00298;T99112N1C0706G00020;T99112N1C0056G00223;T99112N1C0148G00012;T99112N1C0076G00130;T99112N1C0498G00003;T99112N1C0294G00003;T99112N1C0161G00035;T99112N1C0498G00004;T99112N1C0105G00143;T99112N1C0008G00090;T99112N1C0004G00260;T99112N1C0020G00294;T99112N1C0099G00116;T99112N1C0129G00146;T99112N1C0220G00011;T99112N1C0064G00066;T99112N1C0011G00341…	521	T99112N1C0063G00078;T99112N1C0230G00022;T99112N1C0014G00440;T99112N1C0026G00133;T99112N1C0020G00205;T99112N1C0393G00008;T99112N1C0063G00214;T99112N1C0066G00031;T99112N1C0030G00226;T99112N1C0334G00021;T99112N1C0115G00059;T99112N1C0095G00007;T99112N1C0009G00360;novel.1427;novel.4338;novel.9857;T99112N1C0201G00046;T99112N1C0006G00385;T99112N1C0042G00048;T99112N1C0080G00037;T99112N1C0141G00138;T99112…	641
Biological process	GO:0016032	viral process	2/2653	novel.6708;T99112N1C0023G00163	2	T99112N1C0023G00163	1	novel.6708	1
Biological process	GO:0022414	reproductive process	206/2653	T99112N1C0025G00255;T99112N1C0076G00130;T99112N1C0161G00035;T99112N1C0008G00090;T99112N1C0063G00214;T99112N1C0004G00260;T99112N1C0020G00294;T99112N1C0334G00021;T99112N1C0115G00059;novel.4338;T99112N1C0201G00046;T99112N1C0400G00006;novel.8231;T99112N1C0062G00160;T99112N1C0212G00132;T99112N1C0110G00027;T99112N1C0118G00071;T99112N1C0003G00221;T99112N1C0137G00067;T99112N1C0044G00112;T99112N1C0230G000…	206	T99112N1C0025G00255;T99112N1C0076G00130;T99112N1C0161G00035;T99112N1C0008G00090;T99112N1C0004G00260;T99112N1C0020G00294;novel.8231;T99112N1C0062G00160;T99112N1C0118G00071;T99112N1C0003G00221;T99112N1C0044G00112;T99112N1C0832G00012;T99112N1C0036G00071;T99112N1C0217G00012;T99112N1C0026G00199;T99112N1C0008G00101;T99112N1C0003G00237;T99112N1C0009G00364;T99112N1C0051G00209;T99112N1C0151G00013;T99112N1…	103	T99112N1C0063G00214;T99112N1C0334G00021;T99112N1C0115G00059;novel.4338;T99112N1C0201G00046;T99112N1C0400G00006;T99112N1C0212G00132;T99112N1C0110G00027;T99112N1C0137G00067;T99112N1C0230G00059;T99112N1C0053G00186;T99112N1C0060G00148;T99112N1C0008G00105;T99112N1C0201G00037;T99112N1C0042G00135;T99112N1C0008G00028;T99112N1C0003G00475;T99112N1C0037G00011;T99112N1C0005G00408;T99112N1C0010G00390;T99112N1…	103
Biological process	GO:0023052	signaling	181/2653	T99112N1C0042G00155;T99112N1C0706G00020;T99112N1C0076G00130;T99112N1C0498G00003;T99112N1C0294G00003;T99112N1C0014G00440;T99112N1C0498G00004;T99112N1C0026G00133;T99112N1C0129G00146;T99112N1C0220G00011;T99112N1C0129G00172;T99112N1C0042G00048;T99112N1C0012G00036;T99112N1C0488G00019;T99112N1C0129G00148;T99112N1C0280G00015;T99112N1C0279G00032;T99112N1C0318G00021;T99112N1C0232G00026;T99112N1C0129G00170…	181	T99112N1C0042G00155;T99112N1C0706G00020;T99112N1C0076G00130;T99112N1C0498G00003;T99112N1C0294G00003;T99112N1C0498G00004;T99112N1C0129G00146;T99112N1C0220G00011;T99112N1C0129G00172;T99112N1C0012G00036;T99112N1C0488G00019;T99112N1C0129G00148;T99112N1C0280G00015;T99112N1C0279G00032;T99112N1C0232G00026;T99112N1C0129G00170;T99112N1C0155G00010;T99112N1C0018G00307;T99112N1C0217G00012;T99112N1C0003G00237…	81	T99112N1C0014G00440;T99112N1C0026G00133;T99112N1C0042G00048;T99112N1C0318G00021;T99112N1C0093G00059;T99112N1C0036G00037;T99112N1C0331G00028;T99112N1C0159G00100;T99112N1C0101G00093;T99112N1C0026G00265;T99112N1C0232G00024;T99112N1C0037G00011;T99112N1C0105G00038;T99112N1C0025G00000;T99112N1C0743G00002;T99112N1C0002G00479;T99112N1C0002G00010;T99112N1C0159G00091;T99112N1C0488G00015;T99112N1C0160G00029…	100
Biological process	GO:0032501	multicellular organismal process	349/2653	T99112N1C0025G00255;T99112N1C0011G00298;T99112N1C0706G00020;T99112N1C0148G00012;T99112N1C0076G00130;T99112N1C0498G00003;T99112N1C0161G00035;T99112N1C0072G00098;T99112N1C0008G00090;T99112N1C0063G00214;T99112N1C0004G00260;T99112N1C0020G00294;T99112N1C0334G00021;T99112N1C0115G00059;T99112N1C0064G00066;novel.4338;T99112N1C0201G00046;T99112N1C0129G00172;T99112N1C0012G00036;T99112N1C0675G00035;novel.94…	349	T99112N1C0025G00255;T99112N1C0011G00298;T99112N1C0706G00020;T99112N1C0148G00012;T99112N1C0076G00130;T99112N1C0498G00003;T99112N1C0161G00035;T99112N1C0008G00090;T99112N1C0004G00260;T99112N1C0020G00294;T99112N1C0064G00066;T99112N1C0129G00172;T99112N1C0012G00036;T99112N1C0675G00035;novel.9457;T99112N1C0439G00007;novel.8231;T99112N1C0279G00032;T99112N1C0002G00364;T99112N1C0062G00160;T99112N1C0129G001…	171	T99112N1C0072G00098;T99112N1C0063G00214;T99112N1C0334G00021;T99112N1C0115G00059;novel.4338;T99112N1C0201G00046;T99112N1C0400G00006;T99112N1C0068G00162;T99112N1C0215G00004;T99112N1C0212G00132;T99112N1C0086G00074;T99112N1C0110G00027;T99112N1C0198G00048;T99112N1C0137G00067;T99112N1C0230G00059;T99112N1C0115G00044;T99112N1C0053G00186;T99112N1C0071G00076;T99112N1C0030G00302;T99112N1C0060G00148;T99112N1…	178
Biological process	GO:0032502	developmental process	387/2653	T99112N1C0042G00155;T99112N1C0025G00255;T99112N1C0011G00298;T99112N1C0706G00020;T99112N1C0148G00012;T99112N1C0076G00130;T99112N1C0498G00003;T99112N1C0294G00003;T99112N1C0161G00035;T99112N1C0026G00133;T99112N1C0072G00098;T99112N1C0008G00090;T99112N1C0063G00214;T99112N1C0004G00260;T99112N1C0020G00294;T99112N1C0334G00021;T99112N1C0115G00059;T99112N1C0064G00066;T99112N1C0009G00360;novel.4338;T99112N1…	387	T99112N1C0042G00155;T99112N1C0025G00255;T99112N1C0011G00298;T99112N1C0706G00020;T99112N1C0148G00012;T99112N1C0076G00130;T99112N1C0498G00003;T99112N1C0294G00003;T99112N1C0161G00035;T99112N1C0008G00090;T99112N1C0004G00260;T99112N1C0020G00294;T99112N1C0064G00066;T99112N1C0129G00172;T99112N1C0012G00036;T99112N1C0675G00035;novel.9457;T99112N1C0153G00112;T99112N1C0123G00020;T99112N1C0439G00007;novel.82…	192	T99112N1C0026G00133;T99112N1C0072G00098;T99112N1C0063G00214;T99112N1C0334G00021;T99112N1C0115G00059;T99112N1C0009G00360;novel.4338;T99112N1C0201G00046;T99112N1C0400G00006;T99112N1C0068G00162;T99112N1C0215G00004;T99112N1C0185G00028;T99112N1C0212G00132;T99112N1C0086G00074;T99112N1C0110G00027;T99112N1C0198G00048;T99112N1C0137G00067;T99112N1C0230G00059;T99112N1C0115G00044;T99112N1C0053G00186;T99112N1…	195
Biological process	GO:0040007	growth	91/2653	T99112N1C0042G00155;T99112N1C0025G00255;T99112N1C0294G00003;T99112N1C0026G00133;T99112N1C0411G00025;T99112N1C0115G00059;T99112N1C0009G00360;T99112N1C0012G00036;T99112N1C0153G00112;T99112N1C0215G00004;T99112N1C0318G00021;T99112N1C0115G00101;T99112N1C0118G00071;T99112N1C0003G00221;T99112N1C0036G00071;T99112N1C0021G00066;T99112N1C0217G00012;T99112N1C0060G00148;T99112N1C0101G00093;T99112N1C0008G00028…	91	T99112N1C0042G00155;T99112N1C0025G00255;T99112N1C0294G00003;T99112N1C0411G00025;T99112N1C0012G00036;T99112N1C0153G00112;T99112N1C0115G00101;T99112N1C0118G00071;T99112N1C0003G00221;T99112N1C0036G00071;T99112N1C0021G00066;T99112N1C0217G00012;T99112N1C0028G00120;T99112N1C0641G00008;T99112N1C0000G00714;T99112N1C0153G00113;T99112N1C0649G00009;T99112N1C0215G00010;T99112N1C0035G00195;T99112N1C0135G00044…	52	T99112N1C0026G00133;T99112N1C0115G00059;T99112N1C0009G00360;T99112N1C0215G00004;T99112N1C0318G00021;T99112N1C0060G00148;T99112N1C0101G00093;T99112N1C0008G00028;T99112N1C0865G00016;T99112N1C0914G00013;T99112N1C0721G00014;T99112N1C0002G00479;T99112N1C0331G00012;T99112N1C0035G00096;T99112N1C0580G00018;T99112N1C0002G00010;T99112N1C0063G00106;T99112N1C0020G00365;T99112N1C0755G00007;T99112N1C0102G00060…	39
Biological process	GO:0040011	locomotion	4/2653	novel.9277;T99112N1C0912G00003;T99112N1C0006G00108;T99112N1C0057G00109	4	T99112N1C0912G00003	1	novel.9277;T99112N1C0006G00108;T99112N1C0057G00109	3
Biological process	GO:0043473	pigmentation	3/2653	T99112N1C0194G00042;T99112N1C0039G00159;T99112N1C0074G00033	3	T99112N1C0074G00033	1	T99112N1C0194G00042;T99112N1C0039G00159	2
Biological process	GO:0044419	biological process involved in interspecies interaction between organisms	107/2653	T99112N1C0004G00260;T99112N1C0030G00226;T99112N1C0095G00007;T99112N1C0778G00003;T99112N1C0002G00049;novel.2860;T99112N1C0081G00119;T99112N1C0088G00033;T99112N1C0444G00004;T99112N1C0331G00028;T99112N1C0159G00100;T99112N1C0002G00109;T99112N1C0102G00090;T99112N1C0008G00028;T99112N1C0153G00106;T99112N1C0026G00265;novel.1710;T99112N1C0105G00038;T99112N1C0218G00001;T99112N1C0602G00010;T99112N1C0865G000…	107	T99112N1C0004G00260;T99112N1C0153G00106;T99112N1C0721G00029;T99112N1C0141G00090;T99112N1C0069G00165;T99112N1C0428G00009;T99112N1C0095G00039;T99112N1C0023G00163;T99112N1C0825G00011;T99112N1C0501G00016;T99112N1C0202G00008;T99112N1C0452G00006;T99112N1C0129G00230;T99112N1C0095G00066;T99112N1C0672G00001;novel.11090;T99112N1C0017G00187;T99112N1C0020G00262;T99112N1C0008G00282;T99112N1C0017G00261;T99112N…	24	T99112N1C0030G00226;T99112N1C0095G00007;T99112N1C0778G00003;T99112N1C0002G00049;novel.2860;T99112N1C0081G00119;T99112N1C0088G00033;T99112N1C0444G00004;T99112N1C0331G00028;T99112N1C0159G00100;T99112N1C0002G00109;T99112N1C0102G00090;T99112N1C0008G00028;T99112N1C0026G00265;novel.1710;T99112N1C0105G00038;T99112N1C0218G00001;T99112N1C0602G00010;T99112N1C0865G00016;T99112N1C0091G00101;T99112N1C0030G002…	83
Biological process	GO:0048511	rhythmic process	10/2653	T99112N1C0313G00038;T99112N1C0593G00011;T99112N1C0056G00179;T99112N1C0794G00010;T99112N1C0563G00005;T99112N1C0184G00047;T99112N1C0104G00043;T99112N1C0008G00127;T99112N1C0184G00040;T99112N1C0054G00168	10	T99112N1C0056G00179;T99112N1C0184G00047	2	T99112N1C0313G00038;T99112N1C0593G00011;T99112N1C0794G00010;T99112N1C0563G00005;T99112N1C0104G00043;T99112N1C0008G00127;T99112N1C0184G00040;T99112N1C0054G00168	8
Biological process	GO:0048518	positive regulation of biological process	114/2653	T99112N1C0042G00155;T99112N1C0148G00012;T99112N1C0026G00133;T99112N1C0004G00260;T99112N1C0064G00066;T99112N1C0129G00172;T99112N1C0080G00037;T99112N1C0318G00021;T99112N1C0129G00170;T99112N1C0003G00221;T99112N1C0013G00027;T99112N1C0115G00044;T99112N1C0008G00133;T99112N1C0071G00076;T99112N1C0313G00038;T99112N1C0008G00105;T99112N1C0003G00237;T99112N1C0036G00037;T99112N1C0159G00100;T99112N1C0101G00093…	114	T99112N1C0042G00155;T99112N1C0148G00012;T99112N1C0004G00260;T99112N1C0064G00066;T99112N1C0129G00172;T99112N1C0129G00170;T99112N1C0003G00221;T99112N1C0013G00027;T99112N1C0008G00133;T99112N1C0003G00237;T99112N1C0150G00056;T99112N1C0017G00202;T99112N1C0021G00245;T99112N1C0029G00125;T99112N1C0375G00020;T99112N1C0042G00117;T99112N1C0721G00029;T99112N1C0014G00419;T99112N1C0649G00009;T99112N1C0001G00164…	55	T99112N1C0026G00133;T99112N1C0080G00037;T99112N1C0318G00021;T99112N1C0115G00044;T99112N1C0071G00076;T99112N1C0313G00038;T99112N1C0008G00105;T99112N1C0036G00037;T99112N1C0159G00100;T99112N1C0101G00093;T99112N1C0102G00090;T99112N1C0037G00179;T99112N1C0479G00010;T99112N1C0160G00029;T99112N1C0020G00365;T99112N1C0038G00209;novel.6685;T99112N1C0677G00000;T99112N1C0080G00001;T99112N1C0126G00054;T99112N1…	59
Biological process	GO:0048519	negative regulation of biological process	130/2653	T99112N1C0498G00003;T99112N1C0004G00260;T99112N1C0142G00006;T99112N1C0279G00032;T99112N1C0155G00010;T99112N1C0832G00012;T99112N1C0115G00044;T99112N1C0006G00343;T99112N1C0053G00186;T99112N1C0036G00071;T99112N1C0060G00148;T99112N1C0444G00004;T99112N1C0101G00093;T99112N1C0008G00028;T99112N1C0028G00120;T99112N1C0105G00038;T99112N1C0006G00221;T99112N1C0021G00245;T99112N1C0375G00020;T99112N1C0061G00010…	130	T99112N1C0498G00003;T99112N1C0004G00260;T99112N1C0279G00032;T99112N1C0155G00010;T99112N1C0832G00012;T99112N1C0036G00071;T99112N1C0028G00120;T99112N1C0006G00221;T99112N1C0021G00245;T99112N1C0375G00020;T99112N1C0061G00010;T99112N1C0010G00357;T99112N1C0721G00029;T99112N1C0014G00419;T99112N1C0649G00009;novel.8890;T99112N1C0141G00090;T99112N1C0101G00099;T99112N1C0135G00044;T99112N1C0010G00058;T99112N1…	75	T99112N1C0142G00006;T99112N1C0115G00044;T99112N1C0006G00343;T99112N1C0053G00186;T99112N1C0060G00148;T99112N1C0444G00004;T99112N1C0101G00093;T99112N1C0008G00028;T99112N1C0105G00038;T99112N1C0331G00012;novel.5203;T99112N1C0159G00091;T99112N1C0155G00090;T99112N1C0488G00015;T99112N1C0160G00029;T99112N1C0593G00011;T99112N1C0098G00066;T99112N1C0046G00041;T99112N1C0422G00004;T99112N1C0054G00007;T99112N1…	55
Biological process	GO:0050789	regulation of biological process	504/2653	T99112N1C0042G00155;T99112N1C0025G00255;T99112N1C0706G00020;T99112N1C0148G00012;T99112N1C0076G00130;T99112N1C0498G00003;T99112N1C0294G00003;T99112N1C0014G00440;T99112N1C0498G00004;T99112N1C0026G00133;T99112N1C0072G00098;T99112N1C0411G00025;T99112N1C0004G00260;T99112N1C0129G00146;T99112N1C0220G00011;T99112N1C0115G00059;T99112N1C0064G00066;T99112N1C0009G00360;T99112N1C0011G00341;T99112N1C0129G00172…	504	T99112N1C0042G00155;T99112N1C0025G00255;T99112N1C0706G00020;T99112N1C0148G00012;T99112N1C0076G00130;T99112N1C0498G00003;T99112N1C0294G00003;T99112N1C0498G00004;T99112N1C0411G00025;T99112N1C0004G00260;T99112N1C0129G00146;T99112N1C0220G00011;T99112N1C0064G00066;T99112N1C0011G00341;T99112N1C0129G00172;T99112N1C0012G00036;T99112N1C0488G00019;T99112N1C0129G00148;T99112N1C0280G00015;T99112N1C0279G00032…	236	T99112N1C0014G00440;T99112N1C0026G00133;T99112N1C0072G00098;T99112N1C0115G00059;T99112N1C0009G00360;T99112N1C0042G00048;T99112N1C0080G00037;T99112N1C0142G00006;T99112N1C0215G00004;T99112N1C0318G00021;T99112N1C0086G00074;T99112N1C0093G00059;T99112N1C0137G00067;T99112N1C0115G00044;T99112N1C0006G00343;novel.2860;T99112N1C0053G00186;T99112N1C0071G00076;T99112N1C0030G00302;T99112N1C0313G00038;T99112N1…	268
Biological process	GO:0050896	response to stimulus	596/2653	T99112N1C0063G00078;T99112N1C0042G00155;T99112N1C0706G00020;T99112N1C0056G00223;T99112N1C0076G00130;T99112N1C0498G00003;T99112N1C0294G00003;T99112N1C0014G00440;T99112N1C0498G00004;T99112N1C0026G00133;T99112N1C0361G00016;T99112N1C0072G00098;T99112N1C0105G00143;T99112N1C0008G00090;T99112N1C0411G00025;T99112N1C0393G00008;T99112N1C0004G00260;T99112N1C0030G00226;T99112N1C0129G00146;T99112N1C0230G00015…	596	T99112N1C0042G00155;T99112N1C0706G00020;T99112N1C0056G00223;T99112N1C0076G00130;T99112N1C0498G00003;T99112N1C0294G00003;T99112N1C0498G00004;T99112N1C0361G00016;T99112N1C0105G00143;T99112N1C0008G00090;T99112N1C0411G00025;T99112N1C0004G00260;T99112N1C0129G00146;T99112N1C0044G00080;T99112N1C0220G00011;T99112N1C0028G00008;T99112N1C0129G00172;T99112N1C0012G00036;T99112N1C0675G00035;novel.9457;T99112N1…	252	T99112N1C0063G00078;T99112N1C0014G00440;T99112N1C0026G00133;T99112N1C0072G00098;T99112N1C0393G00008;T99112N1C0030G00226;T99112N1C0230G00015;T99112N1C0115G00059;T99112N1C0095G00007;novel.9857;T99112N1C0006G00385;T99112N1C0042G00048;T99112N1C0778G00003;T99112N1C0141G00138;T99112N1C0017G00132;T99112N1C0010G00075;T99112N1C0026G00258;T99112N1C0002G00049;T99112N1C0318G00021;T99112N1C0145G00009;T99112N1…	344
Biological process	GO:0051179	localization	172/2653	T99112N1C0042G00155;T99112N1C0516G00003;T99112N1C0014G00440;T99112N1C0026G00133;T99112N1C0105G00143;T99112N1C0307G00000;T99112N1C0334G00021;T99112N1C0220G00011;T99112N1C0153G00044;T99112N1C0011G00341;novel.9857;T99112N1C0006G00385;T99112N1C0012G00036;T99112N1C0218G00006;T99112N1C0323G00040;T99112N1C0148G00070;T99112N1C0155G00010;T99112N1C0054G00145;T99112N1C0230G00059;T99112N1C0027G00069;T99112N1…	172	T99112N1C0042G00155;T99112N1C0105G00143;T99112N1C0220G00011;T99112N1C0011G00341;T99112N1C0012G00036;T99112N1C0218G00006;T99112N1C0155G00010;T99112N1C0014G00228;T99112N1C0074G00026;T99112N1C0409G00046;T99112N1C0090G00153;T99112N1C0748G00012;T99112N1C0037G00083;T99112N1C0056G00111;T99112N1C0178G00062;T99112N1C0014G00438;T99112N1C0781G00016;T99112N1C0594G00001;T99112N1C0428G00009;T99112N1C0036G00187…	44	T99112N1C0516G00003;T99112N1C0014G00440;T99112N1C0026G00133;T99112N1C0307G00000;T99112N1C0334G00021;T99112N1C0153G00044;novel.9857;T99112N1C0006G00385;T99112N1C0323G00040;T99112N1C0148G00070;T99112N1C0054G00145;T99112N1C0230G00059;T99112N1C0027G00069;T99112N1C0129G00010;T99112N1C0003G00188;T99112N1C0059G00153;novel.1710;T99112N1C0003G00185;T99112N1C0412G00033;T99112N1C0028G00108;T99112N1C0331G000…	128
Biological process	GO:0065007	biological regulation	567/2653	T99112N1C0042G00155;T99112N1C0025G00255;T99112N1C0706G00020;T99112N1C0148G00012;T99112N1C0076G00130;T99112N1C0498G00003;T99112N1C0294G00003;T99112N1C0014G00440;T99112N1C0498G00004;T99112N1C0026G00133;T99112N1C0072G00098;T99112N1C0105G00143;T99112N1C0411G00025;T99112N1C0004G00260;T99112N1C0129G00146;T99112N1C0220G00011;T99112N1C0115G00059;T99112N1C0064G00066;T99112N1C0009G00360;T99112N1C0011G00341…	567	T99112N1C0042G00155;T99112N1C0025G00255;T99112N1C0706G00020;T99112N1C0148G00012;T99112N1C0076G00130;T99112N1C0498G00003;T99112N1C0294G00003;T99112N1C0498G00004;T99112N1C0105G00143;T99112N1C0411G00025;T99112N1C0004G00260;T99112N1C0129G00146;T99112N1C0220G00011;T99112N1C0064G00066;T99112N1C0011G00341;T99112N1C0129G00172;T99112N1C0080G00094;T99112N1C0012G00036;T99112N1C0488G00019;T99112N1C0129G00148…	247	T99112N1C0014G00440;T99112N1C0026G00133;T99112N1C0072G00098;T99112N1C0115G00059;T99112N1C0009G00360;T99112N1C0042G00048;T99112N1C0080G00037;T99112N1C0030G00145;T99112N1C0142G00006;T99112N1C0215G00004;T99112N1C0318G00021;T99112N1C0145G00009;T99112N1C0200G00031;T99112N1C0086G00074;T99112N1C0093G00059;T99112N1C0137G00067;T99112N1C0115G00044;T99112N1C0006G00343;novel.2860;T99112N1C0053G00186;T99112N1…	320
Biological process	GO:0098754	detoxification	13/2653	T99112N1C0135G00013;T99112N1C0028G00120;T99112N1C0090G00079;T99112N1C0040G00130;T99112N1C0108G00077;T99112N1C0038G00103;T99112N1C0625G00025;T99112N1C0147G00011;novel.2193;novel.11090;T99112N1C0089G00099;T99112N1C0028G00266;T99112N1C0028G00064	13	T99112N1C0028G00120;novel.2193;novel.11090;T99112N1C0028G00064	4	T99112N1C0135G00013;T99112N1C0090G00079;T99112N1C0040G00130;T99112N1C0108G00077;T99112N1C0038G00103;T99112N1C0625G00025;T99112N1C0147G00011;T99112N1C0089G00099;T99112N1C0028G00266	9
Cellular component	GO:0032991	protein-containing complex	157/2653	T99112N1C0034G00058;T99112N1C0141G00158;T99112N1C0089G00053;T99112N1C0323G00036;T99112N1C0812G00004;T99112N1C0334G00005;T99112N1C0428G00000;T99112N1C0076G00039;T99112N1C0036G00071;T99112N1C0026G00199;T99112N1C0268G00023;T99112N1C0009G00364;T99112N1C0003G00392;T99112N1C0000G00048;T99112N1C0038G00003;T99112N1C0094G00041;T99112N1C0047G00125;T99112N1C0051G00209;T99112N1C0061G00070;T99112N1C0020G00405…	157	T99112N1C0034G00058;T99112N1C0141G00158;T99112N1C0323G00036;T99112N1C0812G00004;T99112N1C0334G00005;T99112N1C0076G00039;T99112N1C0036G00071;T99112N1C0026G00199;T99112N1C0268G00023;T99112N1C0009G00364;T99112N1C0003G00392;T99112N1C0000G00048;T99112N1C0038G00003;T99112N1C0094G00041;T99112N1C0047G00125;T99112N1C0051G00209;T99112N1C0061G00070;T99112N1C0020G00405;T99112N1C0121G00009;T99112N1C0001G00625…	125	T99112N1C0089G00053;T99112N1C0428G00000;T99112N1C0120G00022;T99112N1C0046G00041;T99112N1C0063G00106;T99112N1C0488G00001;novel.6519;T99112N1C0104G00017;novel.9208;T99112N1C0274G00070;T99112N1C0554G00029;T99112N1C0159G00073;T99112N1C0105G00016;T99112N1C0002G00202;T99112N1C0021G00250;novel.9413;T99112N1C0097G00019;novel.12165;novel.2887;novel.9090;T99112N1C0038G00165;T99112N1C0092G00043;T99112N1C053…	32
Cellular component	GO:0110165	cellular anatomical entity	1497/2653	T99112N1C0063G00078;T99112N1C0633G00000;T99112N1C0042G00155;T99112N1C0025G00255;T99112N1C0011G00298;T99112N1C0706G00020;T99112N1C0056G00223;T99112N1C0148G00012;T99112N1C0230G00022;T99112N1C0076G00130;T99112N1C0516G00003;T99112N1C0028G00080;T99112N1C0498G00003;T99112N1C0066G00168;T99112N1C0072G00061;T99112N1C0294G00003;T99112N1C0014G00440;T99112N1C0706G00006;T99112N1C0498G00004;novel.8443;T99112N1…	1497	T99112N1C0042G00155;T99112N1C0025G00255;T99112N1C0011G00298;T99112N1C0706G00020;T99112N1C0056G00223;T99112N1C0148G00012;T99112N1C0076G00130;T99112N1C0498G00003;T99112N1C0066G00168;T99112N1C0294G00003;T99112N1C0706G00006;T99112N1C0498G00004;novel.8443;T99112N1C0361G00016;T99112N1C0105G00143;T99112N1C0008G00090;T99112N1C0411G00025;T99112N1C0004G00260;T99112N1C0020G00294;T99112N1C0099G00116;T99112N1…	641	T99112N1C0063G00078;T99112N1C0633G00000;T99112N1C0230G00022;T99112N1C0516G00003;T99112N1C0028G00080;T99112N1C0072G00061;T99112N1C0014G00440;T99112N1C0026G00133;T99112N1C0020G00205;T99112N1C0072G00098;T99112N1C0393G00008;T99112N1C0063G00214;T99112N1C0307G00000;T99112N1C0230G00015;T99112N1C0334G00021;T99112N1C0023G00291;T99112N1C0153G00044;T99112N1C0175G00070;T99112N1C0317G00016;T99112N1C0079G00128…	856
Molecular function	GO:0003774	cytoskeletal motor activity	20/2653	T99112N1C0104G00009;T99112N1C0086G00001;T99112N1C0046G00132;T99112N1C0020G00068;T99112N1C0536G00001;T99112N1C0039G00180;T99112N1C0781G00016;T99112N1C0029G00061;T99112N1C0036G00187;T99112N1C0209G00109;T99112N1C0292G00008;T99112N1C0185G00063;T99112N1C0331G00036;T99112N1C0119G00026;novel.4093;T99112N1C0477G00005;T99112N1C0382G00000;T99112N1C0628G00011;novel.8650;T99112N1C0076G00103	20	T99112N1C0104G00009;T99112N1C0086G00001;T99112N1C0046G00132;T99112N1C0020G00068;T99112N1C0536G00001;T99112N1C0039G00180;T99112N1C0781G00016;T99112N1C0029G00061;T99112N1C0036G00187;T99112N1C0209G00109;T99112N1C0292G00008;T99112N1C0185G00063;T99112N1C0331G00036;T99112N1C0119G00026;novel.4093;T99112N1C0477G00005;T99112N1C0382G00000;T99112N1C0628G00011;T99112N1C0076G00103	19	novel.8650	1
Molecular function	GO:0003824	catalytic activity	869/2653	T99112N1C0063G00078;T99112N1C0633G00000;T99112N1C0011G00298;T99112N1C0056G00223;T99112N1C0230G00022;T99112N1C0066G00168;T99112N1C0072G00061;T99112N1C0294G00003;T99112N1C0161G00035;T99112N1C0014G00440;novel.8443;T99112N1C0361G00016;T99112N1C0008G00090;T99112N1C0411G00025;T99112N1C0393G00008;T99112N1C0063G00214;T99112N1C0020G00294;T99112N1C0066G00031;T99112N1C0009G00323;T99112N1C0030G00226;T99112N1…	869	T99112N1C0011G00298;T99112N1C0056G00223;T99112N1C0066G00168;T99112N1C0294G00003;T99112N1C0161G00035;novel.8443;T99112N1C0361G00016;T99112N1C0008G00090;T99112N1C0411G00025;T99112N1C0020G00294;T99112N1C0009G00323;T99112N1C0099G00116;T99112N1C0044G00080;T99112N1C0770G00012;T99112N1C0151G00017;T99112N1C0062G00163;T99112N1C0080G00094;T99112N1C0675G00035;novel.9457;T99112N1C0030G00149;T99112N1C0080G000…	335	T99112N1C0063G00078;T99112N1C0633G00000;T99112N1C0230G00022;T99112N1C0072G00061;T99112N1C0014G00440;T99112N1C0393G00008;T99112N1C0063G00214;T99112N1C0066G00031;T99112N1C0030G00226;T99112N1C0230G00015;T99112N1C0317G00016;T99112N1C0079G00128;T99112N1C0095G00007;T99112N1C0066G00016;T99112N1C0170G00012;novel.4338;T99112N1C0060G00169;T99112N1C0002G00360;T99112N1C0168G00043;T99112N1C0778G00003;T99112N1…	534
Molecular function	GO:0005198	structural molecule activity	12/2653	T99112N1C0428G00009;T99112N1C0069G00193;T99112N1C0070G00003;T99112N1C0213G00026;novel.11814;T99112N1C0036G00224;novel.5859;T99112N1C0483G00026;T99112N1C1065G00006;T99112N1C0825G00016;novel.5638;novel.6047	12	T99112N1C0428G00009;T99112N1C0069G00193;T99112N1C0070G00003;T99112N1C0213G00026;T99112N1C0036G00224;T99112N1C0483G00026;T99112N1C0825G00016;novel.5638	8	novel.11814;novel.5859;T99112N1C1065G00006;novel.6047	4
Molecular function	GO:0005215	transporter activity	114/2653	T99112N1C0042G00155;T99112N1C0516G00003;T99112N1C0026G00133;T99112N1C0307G00000;T99112N1C0220G00011;T99112N1C0153G00044;T99112N1C0175G00070;T99112N1C0011G00341;novel.9857;T99112N1C0006G00385;T99112N1C0012G00036;T99112N1C0712G00001;T99112N1C0323G00040;T99112N1C0039G00175;T99112N1C0148G00070;T99112N1C0155G00010;T99112N1C0230G00059;T99112N1C0003G00055;T99112N1C0172G00021;T99112N1C0129G00010;T99112N1…	114	T99112N1C0042G00155;T99112N1C0220G00011;T99112N1C0011G00341;T99112N1C0012G00036;T99112N1C0155G00010;T99112N1C0003G00055;T99112N1C0074G00026;T99112N1C0409G00046;T99112N1C0748G00012;T99112N1C0037G00083;T99112N1C0014G00428;T99112N1C0056G00049;T99112N1C0004G00014;novel.11090;T99112N1C0117G00027;T99112N1C0080G00088;T99112N1C0899G00000;T99112N1C0039G00033;T99112N1C0069G00138;T99112N1C0082G00042	20	T99112N1C0516G00003;T99112N1C0026G00133;T99112N1C0307G00000;T99112N1C0153G00044;T99112N1C0175G00070;novel.9857;T99112N1C0006G00385;T99112N1C0712G00001;T99112N1C0323G00040;T99112N1C0039G00175;T99112N1C0148G00070;T99112N1C0230G00059;T99112N1C0172G00021;T99112N1C0129G00010;T99112N1C0003G00188;T99112N1C0144G00063;T99112N1C0003G00052;T99112N1C0059G00153;novel.1710;T99112N1C0003G00185;novel.9696;T99112…	94
Molecular function	GO:0005488	binding	1026/2653	T99112N1C0063G00078;T99112N1C0025G00255;T99112N1C0706G00020;T99112N1C0056G00223;T99112N1C0148G00012;T99112N1C0230G00022;T99112N1C0516G00003;T99112N1C0028G00080;T99112N1C0498G00003;T99112N1C0066G00168;T99112N1C0072G00061;T99112N1C0014G00440;novel.8443;T99112N1C0072G00098;T99112N1C0105G00143;T99112N1C0008G00090;T99112N1C0411G00025;T99112N1C0393G00008;T99112N1C0004G00260;T99112N1C0066G00031;T99112N1…	1026	T99112N1C0025G00255;T99112N1C0706G00020;T99112N1C0056G00223;T99112N1C0148G00012;T99112N1C0498G00003;T99112N1C0066G00168;novel.8443;T99112N1C0105G00143;T99112N1C0008G00090;T99112N1C0411G00025;T99112N1C0004G00260;T99112N1C0099G00116;T99112N1C0770G00012;T99112N1C0151G00017;T99112N1C0064G00066;T99112N1C0062G00163;T99112N1C0034G00132;T99112N1C0155G00104;T99112N1C0488G00019;T99112N1C0199G00044;T99112N1…	439	T99112N1C0063G00078;T99112N1C0230G00022;T99112N1C0516G00003;T99112N1C0028G00080;T99112N1C0072G00061;T99112N1C0014G00440;T99112N1C0072G00098;T99112N1C0393G00008;T99112N1C0066G00031;T99112N1C0307G00000;T99112N1C0030G00226;novel.4338;novel.9857;T99112N1C0002G00360;T99112N1C0080G00037;T99112N1C0199G00019;T99112N1C0030G00145;T99112N1C0141G00138;T99112N1C0017G00132;T99112N1C0199G00018;T99112N1C0010G000…	587
Molecular function	GO:0016209	antioxidant activity	18/2653	T99112N1C0063G00078;T99112N1C0056G00223;T99112N1C0393G00008;T99112N1C0017G00132;T99112N1C0010G00075;T99112N1C0248G00060;T99112N1C0042G00135;T99112N1C0119G00104;novel.8924;T99112N1C0043G00155;T99112N1C0003G00197;novel.5445;T99112N1C0055G00106;T99112N1C0115G00015;T99112N1C0002G00367;novel.2192;T99112N1C0400G00004;T99112N1C0135G00092	18	T99112N1C0056G00223;T99112N1C0248G00060;novel.8924;T99112N1C0002G00367	4	T99112N1C0063G00078;T99112N1C0393G00008;T99112N1C0017G00132;T99112N1C0010G00075;T99112N1C0042G00135;T99112N1C0119G00104;T99112N1C0043G00155;T99112N1C0003G00197;novel.5445;T99112N1C0055G00106;T99112N1C0115G00015;novel.2192;T99112N1C0400G00004;T99112N1C0135G00092	14
Molecular function	GO:0044183	protein folding chaperone	2/2653	T99112N1C0011G00188;T99112N1C0011G00195	2	--	0	T99112N1C0011G00188;T99112N1C0011G00195	2
Molecular function	GO:0045182	translation regulator activity	6/2653	T99112N1C0069G00193;T99112N1C0697G00000;T99112N1C0325G00025;T99112N1C0252G00046;T99112N1C0427G00022;novel.12053	6	T99112N1C0069G00193;T99112N1C0697G00000;T99112N1C0325G00025;T99112N1C0427G00022	4	T99112N1C0252G00046;novel.12053	2
Molecular function	GO:0045735	nutrient reservoir activity	7/2653	T99112N1C0010G00390;T99112N1C0129G00186;T99112N1C0046G00184;T99112N1C0046G00189;T99112N1C0002G00022;T99112N1C0046G00188;T99112N1C0046G00172	7	--	0	T99112N1C0010G00390;T99112N1C0129G00186;T99112N1C0046G00184;T99112N1C0046G00189;T99112N1C0002G00022;T99112N1C0046G00188;T99112N1C0046G00172	7
Molecular function	GO:0060089	molecular transducer activity	31/2653	T99112N1C0400G00006;T99112N1C0102G00090;T99112N1C0155G00058;T99112N1C0352G00022;T99112N1C0160G00029;T99112N1C0253G00022;T99112N1C0063G00176;T99112N1C0007G00297;T99112N1C0015G00058;T99112N1C0055G00122;T99112N1C0127G00021;T99112N1C0105G00099;T99112N1C0253G00026;novel.967;T99112N1C0253G00027;T99112N1C0950G00005;T99112N1C0824G00014;T99112N1C0100G00136;T99112N1C0104G00043;T99112N1C0253G00025;T99112N1C…	31	T99112N1C0352G00022;T99112N1C0015G00058;T99112N1C0055G00122;T99112N1C0055G00121;T99112N1C0017G00261;T99112N1C0055G00120;T99112N1C0670G00008;T99112N1C0133G00012;T99112N1C0043G00202	9	T99112N1C0400G00006;T99112N1C0102G00090;T99112N1C0155G00058;T99112N1C0160G00029;T99112N1C0253G00022;T99112N1C0063G00176;T99112N1C0007G00297;T99112N1C0127G00021;T99112N1C0105G00099;T99112N1C0253G00026;novel.967;T99112N1C0253G00027;T99112N1C0950G00005;T99112N1C0824G00014;T99112N1C0100G00136;T99112N1C0104G00043;T99112N1C0253G00025;T99112N1C0253G00031;T99112N1C0253G00023;novel.9121;novel.8171;T99112N…	22
Molecular function	GO:0060090	molecular adaptor activity	5/2653	T99112N1C0046G00041;T99112N1C0063G00106;T99112N1C0243G00014;T99112N1C0003G00512;T99112N1C0054G00168	5	T99112N1C0243G00014	1	T99112N1C0046G00041;T99112N1C0063G00106;T99112N1C0003G00512;T99112N1C0054G00168	4
Molecular function	GO:0098772	molecular function regulator activity	65/2653	T99112N1C0095G00007;T99112N1C0142G00006;T99112N1C0021G00069;T99112N1C0323G00036;T99112N1C0006G00343;T99112N1C0076G00039;T99112N1C0026G00199;T99112N1C0661G00006;T99112N1C0043G00188;T99112N1C0027G00160;T99112N1C0090G00153;T99112N1C0298G00034;T99112N1C0053G00140;T99112N1C0340G00010;T99112N1C0253G00022;T99112N1C0053G00016;T99112N1C0035G00195;T99112N1C0009G00119;T99112N1C0331G00037;T99112N1C0104G00012…	65	T99112N1C0021G00069;T99112N1C0323G00036;T99112N1C0076G00039;T99112N1C0026G00199;T99112N1C0043G00188;T99112N1C0027G00160;T99112N1C0090G00153;T99112N1C0298G00034;T99112N1C0053G00140;T99112N1C0340G00010;T99112N1C0035G00195;T99112N1C0104G00012;T99112N1C0006G00134;T99112N1C0032G00156;T99112N1C0346G00014;T99112N1C0597G00012;T99112N1C0117G00016;T99112N1C0020G00127;T99112N1C0361G00007;T99112N1C0318G00008…	25	T99112N1C0095G00007;T99112N1C0142G00006;T99112N1C0006G00343;T99112N1C0661G00006;T99112N1C0253G00022;T99112N1C0053G00016;T99112N1C0009G00119;T99112N1C0331G00037;T99112N1C0063G00176;T99112N1C1042G00001;T99112N1C0007G00297;novel.3727;T99112N1C0060G00087;T99112N1C0011G00144;T99112N1C0422G00004;T99112N1C0140G00047;T99112N1C0585G00002;T99112N1C0105G00099;T99112N1C0313G00018;T99112N1C0253G00026;T99112N1…	40
Molecular function	GO:0140110	transcription regulator activity	172/2653	T99112N1C0025G00255;T99112N1C0706G00020;T99112N1C0148G00012;T99112N1C0498G00003;T99112N1C0004G00260;T99112N1C0064G00066;T99112N1C0080G00037;T99112N1C0129G00148;T99112N1C0057G00039;T99112N1C0279G00032;T99112N1C0003G00221;T99112N1C0013G00027;T99112N1C0115G00044;novel.2860;T99112N1C0008G00133;T99112N1C0071G00076;T99112N1C0030G00302;T99112N1C0313G00038;T99112N1C0008G00105;T99112N1C0003G00237;T99112N1…	172	T99112N1C0025G00255;T99112N1C0706G00020;T99112N1C0148G00012;T99112N1C0498G00003;T99112N1C0004G00260;T99112N1C0064G00066;T99112N1C0129G00148;T99112N1C0057G00039;T99112N1C0279G00032;T99112N1C0003G00221;T99112N1C0013G00027;T99112N1C0008G00133;T99112N1C0003G00237;T99112N1C0053G00041;T99112N1C0288G00056;T99112N1C0199G00049;T99112N1C0029G00125;T99112N1C0042G00117;T99112N1C0160G00025;T99112N1C0310G00019…	67	T99112N1C0080G00037;T99112N1C0115G00044;novel.2860;T99112N1C0071G00076;T99112N1C0030G00302;T99112N1C0313G00038;T99112N1C0008G00105;T99112N1C0159G00100;T99112N1C0101G00093;T99112N1C0026G00265;T99112N1C0701G00009;T99112N1C0080G00018;T99112N1C0479G00010;T99112N1C0006G00004;T99112N1C0055G00082;T99112N1C0593G00011;T99112N1C0475G00000;T99112N1C0044G00038;T99112N1C0123G00071;T99112N1C0129G00181;T99112N1…	105
Molecular function	GO:0140223	general transcription initiation factor activity	1/2653	T99112N1C0325G00025	1	T99112N1C0325G00025	1	--	0
Molecular function	GO:0140299	small molecule sensor activity	11/2653	T99112N1C0101G00099;T99112N1C0116G00024;T99112N1C0269G00012;T99112N1C0176G00007;T99112N1C0355G00058;T99112N1C0055G00122;T99112N1C0007G00151;T99112N1C1436G00000;T99112N1C0055G00121;T99112N1C0017G00261;T99112N1C0055G00120	11	T99112N1C0101G00099;T99112N1C0116G00024;T99112N1C0269G00012;T99112N1C0176G00007;T99112N1C0355G00058;T99112N1C0055G00122;T99112N1C0007G00151;T99112N1C1436G00000;T99112N1C0055G00121;T99112N1C0017G00261;T99112N1C0055G00120	11	--	0
Molecular function	GO:0140657	ATP-dependent activity	93/2653	T99112N1C0155G00010;T99112N1C0812G00004;T99112N1C0334G00005;T99112N1C0036G00071;T99112N1C0000G00048;T99112N1C0061G00070;T99112N1C0000G00714;T99112N1C0886G00013;T99112N1C0375G00020;T99112N1C0061G00010;T99112N1C0104G00009;T99112N1C0362G00032;T99112N1C0086G00001;T99112N1C1443G00000;T99112N1C0048G00016;T99112N1C0150G00036;T99112N1C0412G00038;T99112N1C0068G00149;T99112N1C0101G00099;T99112N1C0046G00132…	93	T99112N1C0155G00010;T99112N1C0812G00004;T99112N1C0334G00005;T99112N1C0036G00071;T99112N1C0000G00048;T99112N1C0061G00070;T99112N1C0000G00714;T99112N1C0886G00013;T99112N1C0375G00020;T99112N1C0061G00010;T99112N1C0104G00009;T99112N1C0362G00032;T99112N1C0086G00001;T99112N1C0048G00016;T99112N1C0150G00036;T99112N1C0412G00038;T99112N1C0068G00149;T99112N1C0101G00099;T99112N1C0046G00132;T99112N1C0135G00044…	71	T99112N1C1443G00000;T99112N1C0484G00026;T99112N1C0063G00201;T99112N1C0104G00017;T99112N1C0590G00002;T99112N1C0011G00188;T99112N1C0951G00000;T99112N1C0156G00114;T99112N1C0874G00002;T99112N1C0069G00121;T99112N1C0017G00155;T99112N1C1162G00006;T99112N1C0076G00114;T99112N1C0020G00366;T99112N1C0766G00002;novel.12152;novel.8650;T99112N1C0037G00281;novel.6822;T99112N1C0011G00195;T99112N1C0127G00078;T9911…	22
Molecular function	GO:0140776	protein-containing complex destabilizing activity	1/2653	T99112N1C0000G00714	1	T99112N1C0000G00714	1	--	0

## Sheet: S3
Supplementary Table S3: GO enrichment analysis of DEGs in the comparison of T3 vs T0
Ontology	ID	Description	GeneRatio	All_gene	Count	Up_gene	Count_Up	Down_gene	Count_Down
Biological process	GO:0000003	reproduction	132/1747	T99112N1C0025G00255;T99112N1C0010G00390;T99112N1C0161G00035;T99112N1C0063G00214;T99112N1C0230G00059;T99112N1C0115G00059;T99112N1C0042G00135;T99112N1C0045G00075;T99112N1C0153G00112;T99112N1C0137G00067;T99112N1C0076G00130;T99112N1C0217G00012;T99112N1C0004G00260;T99112N1C0212G00132;T99112N1C0392G00017;T99112N1C0412G00033;novel.8231;T99112N1C0003G00475;T99112N1C0129G00186;T99112N1C0151G00013;T99112N1…	132	T99112N1C0025G00255;T99112N1C0161G00035;T99112N1C0153G00112;T99112N1C0076G00130;T99112N1C0217G00012;T99112N1C0004G00260;novel.8231;T99112N1C0151G00013;T99112N1C0153G00113;T99112N1C0003G00221;T99112N1C0748G00012;T99112N1C0020G00294;T99112N1C0028G00187;T99112N1C0118G00071;T99112N1C0006G00285;T99112N1C0139G00002;T99112N1C0119G00129;T99112N1C0042G00117;T99112N1C0026G00199;T99112N1C0212G00081;T99112N1…	49	T99112N1C0010G00390;T99112N1C0063G00214;T99112N1C0230G00059;T99112N1C0115G00059;T99112N1C0042G00135;T99112N1C0045G00075;T99112N1C0137G00067;T99112N1C0212G00132;T99112N1C0392G00017;T99112N1C0412G00033;T99112N1C0003G00475;T99112N1C0129G00186;T99112N1C0218G00001;T99112N1C0479G00010;T99112N1C0084G00092;T99112N1C0201G00046;T99112N1C0060G00148;T99112N1C0007G00226;T99112N1C0053G00186;T99112N1C0042G00240…	83
Biological process	GO:0002376	immune system process	12/1747	T99112N1C0004G00260;T99112N1C0054G00141;T99112N1C0014G00459;T99112N1C0256G00034;T99112N1C0554G00037;T99112N1C0044G00062;T99112N1C0159G00100;T99112N1C0093G00051;T99112N1C0022G00106;T99112N1C0035G00272;T99112N1C0670G00008;T99112N1C0419G00011	12	T99112N1C0004G00260;T99112N1C0093G00051;T99112N1C0670G00008	3	T99112N1C0054G00141;T99112N1C0014G00459;T99112N1C0256G00034;T99112N1C0554G00037;T99112N1C0044G00062;T99112N1C0159G00100;T99112N1C0022G00106;T99112N1C0035G00272;T99112N1C0419G00011	9
Biological process	GO:0008152	metabolic process	656/1747	T99112N1C0063G00078;T99112N1C0230G00022;T99112N1C0025G00255;T99112N1C0066G00016;T99112N1C0002G00360;T99112N1C0056G00223;T99112N1C0161G00035;T99112N1C0060G00169;T99112N1C0778G00003;T99112N1C0101G00037;T99112N1C0069G00019;T99112N1C0063G00214;T99112N1C0170G00051;T99112N1C0079G00128;T99112N1C0040G00029;T99112N1C0036G00037;T99112N1C0030G00149;T99112N1C0153G00144;T99112N1C0010G00075;T99112N1C0232G00024…	656	T99112N1C0025G00255;T99112N1C0056G00223;T99112N1C0161G00035;T99112N1C0030G00149;T99112N1C0064G00066;T99112N1C0148G00012;T99112N1C0498G00003;T99112N1C0498G00004;T99112N1C0411G00025;T99112N1C0112G00081;T99112N1C0027G00127;T99112N1C0129G00146;T99112N1C0011G00298;T99112N1C0217G00012;T99112N1C0004G00260;novel.8231;T99112N1C0770G00012;T99112N1C0099G00116;T99112N1C0151G00013;T99112N1C0768G00001;T99112N1…	181	T99112N1C0063G00078;T99112N1C0230G00022;T99112N1C0066G00016;T99112N1C0002G00360;T99112N1C0060G00169;T99112N1C0778G00003;T99112N1C0101G00037;T99112N1C0069G00019;T99112N1C0063G00214;T99112N1C0170G00051;T99112N1C0079G00128;T99112N1C0040G00029;T99112N1C0036G00037;T99112N1C0153G00144;T99112N1C0010G00075;T99112N1C0232G00024;T99112N1C0101G00093;T99112N1C0125G00089;T99112N1C0009G00095;T99112N1C0191G00015…	475
Biological process	GO:0009987	cellular process	735/1747	T99112N1C0063G00078;T99112N1C0230G00022;T99112N1C0025G00255;T99112N1C0056G00223;T99112N1C0161G00035;T99112N1C0706G00020;T99112N1C0101G00037;T99112N1C0069G00019;T99112N1C0063G00214;T99112N1C0040G00029;T99112N1C0036G00037;T99112N1C0030G00149;T99112N1C0230G00059;T99112N1C0010G00075;T99112N1C0232G00024;T99112N1C0101G00093;T99112N1C0064G00066;T99112N1C0148G00012;T99112N1C0191G00015;T99112N1C0115G00059…	735	T99112N1C0025G00255;T99112N1C0056G00223;T99112N1C0161G00035;T99112N1C0706G00020;T99112N1C0030G00149;T99112N1C0064G00066;T99112N1C0148G00012;T99112N1C0498G00003;T99112N1C0498G00004;T99112N1C0294G00003;T99112N1C0153G00112;T99112N1C0027G00127;T99112N1C0129G00146;T99112N1C0076G00130;T99112N1C0012G00036;T99112N1C0011G00298;T99112N1C0217G00012;T99112N1C0004G00260;novel.8231;T99112N1C0099G00116;T99112N1…	218	T99112N1C0063G00078;T99112N1C0230G00022;T99112N1C0101G00037;T99112N1C0069G00019;T99112N1C0063G00214;T99112N1C0040G00029;T99112N1C0036G00037;T99112N1C0230G00059;T99112N1C0010G00075;T99112N1C0232G00024;T99112N1C0101G00093;T99112N1C0191G00015;T99112N1C0115G00059;T99112N1C0020G00334;T99112N1C0042G00135;T99112N1C0045G00075;T99112N1C0030G00226;T99112N1C0167G00010;T99112N1C0404G00014;T99112N1C0148G00070…	517
Biological process	GO:0016032	viral process	2/1747	novel.6708;T99112N1C0090G00097	2	T99112N1C0090G00097	1	novel.6708	1
Biological process	GO:0022414	reproductive process	129/1747	T99112N1C0025G00255;T99112N1C0010G00390;T99112N1C0161G00035;T99112N1C0063G00214;T99112N1C0230G00059;T99112N1C0115G00059;T99112N1C0042G00135;T99112N1C0045G00075;T99112N1C0137G00067;T99112N1C0076G00130;T99112N1C0217G00012;T99112N1C0004G00260;T99112N1C0212G00132;T99112N1C0392G00017;T99112N1C0412G00033;novel.8231;T99112N1C0003G00475;T99112N1C0129G00186;T99112N1C0151G00013;T99112N1C0218G00001;T99112N1…	129	T99112N1C0025G00255;T99112N1C0161G00035;T99112N1C0076G00130;T99112N1C0217G00012;T99112N1C0004G00260;novel.8231;T99112N1C0151G00013;T99112N1C0003G00221;T99112N1C0748G00012;T99112N1C0020G00294;T99112N1C0028G00187;T99112N1C0118G00071;T99112N1C0006G00285;T99112N1C0139G00002;T99112N1C0119G00129;T99112N1C0042G00117;T99112N1C0026G00199;T99112N1C0212G00081;T99112N1C0072G00038;T99112N1C0003G00237;T99112N1…	46	T99112N1C0010G00390;T99112N1C0063G00214;T99112N1C0230G00059;T99112N1C0115G00059;T99112N1C0042G00135;T99112N1C0045G00075;T99112N1C0137G00067;T99112N1C0212G00132;T99112N1C0392G00017;T99112N1C0412G00033;T99112N1C0003G00475;T99112N1C0129G00186;T99112N1C0218G00001;T99112N1C0479G00010;T99112N1C0084G00092;T99112N1C0201G00046;T99112N1C0060G00148;T99112N1C0007G00226;T99112N1C0053G00186;T99112N1C0042G00240…	83
Biological process	GO:0023052	signaling	116/1747	T99112N1C0706G00020;T99112N1C0036G00037;T99112N1C0232G00024;T99112N1C0101G00093;T99112N1C0498G00003;T99112N1C0498G00004;T99112N1C0294G00003;T99112N1C0063G00176;T99112N1C0253G00033;T99112N1C0129G00146;T99112N1C0076G00130;T99112N1C0012G00036;T99112N1C0042G00048;T99112N1C0217G00012;T99112N1C0318G00021;T99112N1C0253G00026;T99112N1C0253G00022;T99112N1C0084G00094;T99112N1C0129G00172;T99112N1C0253G00027…	116	T99112N1C0706G00020;T99112N1C0498G00003;T99112N1C0498G00004;T99112N1C0294G00003;T99112N1C0129G00146;T99112N1C0076G00130;T99112N1C0012G00036;T99112N1C0217G00012;T99112N1C0129G00172;T99112N1C0129G00170;T99112N1C0150G00056;T99112N1C0155G00010;T99112N1C0010G00298;T99112N1C0669G00027;T99112N1C0279G00032;T99112N1C0159G00057;T99112N1C0488G00019;T99112N1C0232G00026;T99112N1C0010G00261;T99112N1C0042G00117…	42	T99112N1C0036G00037;T99112N1C0232G00024;T99112N1C0101G00093;T99112N1C0063G00176;T99112N1C0253G00033;T99112N1C0042G00048;T99112N1C0318G00021;T99112N1C0253G00026;T99112N1C0253G00022;T99112N1C0084G00094;T99112N1C0253G00027;T99112N1C0002G00010;T99112N1C0026G00133;T99112N1C0105G00038;T99112N1C0042G00054;T99112N1C0007G00297;T99112N1C0020G00365;T99112N1C0488G00015;T99112N1C0053G00016;T99112N1C0358G00010…	74
Biological process	GO:0032501	multicellular organismal process	232/1747	T99112N1C0025G00255;T99112N1C0010G00390;T99112N1C0161G00035;T99112N1C0706G00020;T99112N1C0063G00214;T99112N1C0230G00059;T99112N1C0101G00093;T99112N1C0064G00066;T99112N1C0148G00012;T99112N1C0115G00059;T99112N1C0498G00003;T99112N1C0042G00135;T99112N1C0045G00075;T99112N1C0137G00067;T99112N1C0076G00130;T99112N1C0020G00353;T99112N1C0012G00036;T99112N1C0011G00298;T99112N1C0217G00012;T99112N1C0192G00027…	232	T99112N1C0025G00255;T99112N1C0161G00035;T99112N1C0706G00020;T99112N1C0064G00066;T99112N1C0148G00012;T99112N1C0498G00003;T99112N1C0076G00130;T99112N1C0012G00036;T99112N1C0011G00298;T99112N1C0217G00012;T99112N1C0004G00260;novel.8231;T99112N1C0151G00013;T99112N1C0003G00221;T99112N1C0675G00035;T99112N1C0439G00007;T99112N1C0020G00262;novel.7452;T99112N1C0748G00012;T99112N1C0129G00172;T99112N1C0135G000…	88	T99112N1C0010G00390;T99112N1C0063G00214;T99112N1C0230G00059;T99112N1C0101G00093;T99112N1C0115G00059;T99112N1C0042G00135;T99112N1C0045G00075;T99112N1C0137G00067;T99112N1C0020G00353;T99112N1C0192G00027;T99112N1C0212G00132;T99112N1C0392G00017;T99112N1C0412G00033;T99112N1C0009G00010;T99112N1C0003G00475;T99112N1C0129G00186;T99112N1C0218G00001;T99112N1C0479G00010;T99112N1C0115G00044;T99112N1C0198G00048…	144
Biological process	GO:0032502	developmental process	259/1747	T99112N1C0025G00255;T99112N1C0010G00390;T99112N1C0161G00035;T99112N1C0706G00020;T99112N1C0063G00214;T99112N1C0230G00059;T99112N1C0101G00093;T99112N1C0064G00066;T99112N1C0148G00012;T99112N1C0115G00059;T99112N1C0498G00003;T99112N1C0042G00135;T99112N1C0045G00075;T99112N1C0294G00003;T99112N1C0153G00112;T99112N1C0137G00067;T99112N1C0076G00130;T99112N1C0020G00353;T99112N1C0012G00036;T99112N1C0011G00298…	259	T99112N1C0025G00255;T99112N1C0161G00035;T99112N1C0706G00020;T99112N1C0064G00066;T99112N1C0148G00012;T99112N1C0498G00003;T99112N1C0294G00003;T99112N1C0153G00112;T99112N1C0076G00130;T99112N1C0012G00036;T99112N1C0011G00298;T99112N1C0217G00012;T99112N1C0004G00260;novel.8231;T99112N1C0151G00013;T99112N1C0768G00001;T99112N1C0153G00113;T99112N1C0003G00221;T99112N1C0675G00035;T99112N1C0439G00007;T99112N1…	100	T99112N1C0010G00390;T99112N1C0063G00214;T99112N1C0230G00059;T99112N1C0101G00093;T99112N1C0115G00059;T99112N1C0042G00135;T99112N1C0045G00075;T99112N1C0137G00067;T99112N1C0020G00353;T99112N1C0192G00027;T99112N1C0212G00132;T99112N1C0392G00017;T99112N1C0412G00033;T99112N1C0313G00038;T99112N1C0003G00475;T99112N1C0129G00186;T99112N1C0218G00001;T99112N1C0479G00010;T99112N1C0115G00044;T99112N1C0198G00048…	159
Biological process	GO:0040007	growth	58/1747	T99112N1C0025G00255;T99112N1C0101G00093;T99112N1C0115G00059;T99112N1C0294G00003;T99112N1C0411G00025;T99112N1C0153G00112;T99112N1C0012G00036;T99112N1C0331G00012;T99112N1C0217G00012;T99112N1C0318G00021;T99112N1C0115G00101;T99112N1C0063G00106;T99112N1C0865G00016;T99112N1C0153G00113;T99112N1C0003G00221;T99112N1C0060G00148;T99112N1C0162G00030;T99112N1C0202G00019;T99112N1C0028G00120;T99112N1C0580G00018…	58	T99112N1C0025G00255;T99112N1C0294G00003;T99112N1C0411G00025;T99112N1C0153G00112;T99112N1C0012G00036;T99112N1C0217G00012;T99112N1C0115G00101;T99112N1C0153G00113;T99112N1C0003G00221;T99112N1C0162G00030;T99112N1C0202G00019;T99112N1C0028G00120;T99112N1C0118G00071;T99112N1C0641G00008;T99112N1C0014G00438;T99112N1C0021G00066;T99112N1C0025G00236;T99112N1C0215G00010;T99112N1C0008G00140;T99112N1C0056G00169…	28	T99112N1C0101G00093;T99112N1C0115G00059;T99112N1C0331G00012;T99112N1C0318G00021;T99112N1C0063G00106;T99112N1C0865G00016;T99112N1C0060G00148;T99112N1C0580G00018;T99112N1C0002G00010;T99112N1C0026G00133;T99112N1C0020G00365;T99112N1C0755G00007;T99112N1C0002G00479;T99112N1C0102G00060;T99112N1C0112G00085;T99112N1C0721G00014;T99112N1C0262G00026;T99112N1C0666G00006;T99112N1C0879G00006;T99112N1C0029G00216…	30
Biological process	GO:0040011	locomotion	1/1747	T99112N1C0912G00003	1	T99112N1C0912G00003	1	--	0
Biological process	GO:0043473	pigmentation	2/1747	T99112N1C0039G00159;T99112N1C0194G00042	2	--	0	T99112N1C0039G00159;T99112N1C0194G00042	2
Biological process	GO:0044419	biological process involved in interspecies interaction between organisms	78/1747	T99112N1C0778G00003;T99112N1C0030G00226;T99112N1C0095G00007;T99112N1C0002G00049;T99112N1C0004G00260;T99112N1C0218G00001;T99112N1C0054G00141;T99112N1C0865G00016;T99112N1C0026G00105;T99112N1C0069G00165;T99112N1C0846G00001;T99112N1C0020G00262;T99112N1C0028G00274;T99112N1C0023G00222;T99112N1C0244G00012;T99112N1C0014G00459;T99112N1C0081G00110;T99112N1C0155G00090;T99112N1C0081G00119;T99112N1C0167G00013…	78	T99112N1C0004G00260;T99112N1C0069G00165;T99112N1C0020G00262;T99112N1C0014G00488;T99112N1C0212G00081;T99112N1C0093G00051;T99112N1C0153G00106;T99112N1C0011G00168;T99112N1C0011G00169;novel.11090;T99112N1C0008G00140;T99112N1C0185G00047;T99112N1C0095G00039;T99112N1C0532G00003;T99112N1C0008G00282;T99112N1C0670G00008;T99112N1C1026G00001;T99112N1C0570G00021	18	T99112N1C0778G00003;T99112N1C0030G00226;T99112N1C0095G00007;T99112N1C0002G00049;T99112N1C0218G00001;T99112N1C0054G00141;T99112N1C0865G00016;T99112N1C0026G00105;T99112N1C0846G00001;T99112N1C0028G00274;T99112N1C0023G00222;T99112N1C0244G00012;T99112N1C0014G00459;T99112N1C0081G00110;T99112N1C0155G00090;T99112N1C0081G00119;T99112N1C0167G00013;T99112N1C0105G00038;T99112N1C0488G00015;T99112N1C0444G00004…	60
Biological process	GO:0048511	rhythmic process	9/1747	T99112N1C0313G00038;T99112N1C0008G00027;T99112N1C0095G00023;T99112N1C0064G00074;T99112N1C0794G00010;T99112N1C0593G00011;T99112N1C0563G00005;T99112N1C0054G00168;T99112N1C0184G00043	9	T99112N1C0064G00074	1	T99112N1C0313G00038;T99112N1C0008G00027;T99112N1C0095G00023;T99112N1C0794G00010;T99112N1C0593G00011;T99112N1C0563G00005;T99112N1C0054G00168;T99112N1C0184G00043	8
Biological process	GO:0048518	positive regulation of biological process	82/1747	T99112N1C0036G00037;T99112N1C0101G00093;T99112N1C0064G00066;T99112N1C0148G00012;T99112N1C0080G00037;T99112N1C0004G00260;T99112N1C0080G00001;T99112N1C0313G00038;T99112N1C0318G00021;T99112N1C0479G00010;T99112N1C0115G00044;T99112N1C0026G00055;T99112N1C0003G00221;T99112N1C0069G00165;T99112N1C0197G00035;T99112N1C0129G00172;T99112N1C0028G00187;T99112N1C0129G00170;T99112N1C0117G00087;T99112N1C0150G00056…	82	T99112N1C0064G00066;T99112N1C0148G00012;T99112N1C0004G00260;T99112N1C0003G00221;T99112N1C0069G00165;T99112N1C0197G00035;T99112N1C0129G00172;T99112N1C0028G00187;T99112N1C0129G00170;T99112N1C0150G00056;T99112N1C0008G00133;T99112N1C0010G00298;T99112N1C0139G00002;T99112N1C0155G00207;T99112N1C0042G00117;T99112N1C0013G00027;T99112N1C0460G00002;T99112N1C0029G00125;T99112N1C0706G00031;T99112N1C0003G00237…	31	T99112N1C0036G00037;T99112N1C0101G00093;T99112N1C0080G00037;T99112N1C0080G00001;T99112N1C0313G00038;T99112N1C0318G00021;T99112N1C0479G00010;T99112N1C0115G00044;T99112N1C0026G00055;T99112N1C0117G00087;T99112N1C0029G00200;T99112N1C0026G00133;T99112N1C0008G00105;T99112N1C0020G00365;T99112N1C0102G00060;novel.6685;T99112N1C0307G00017;T99112N1C0677G00000;T99112N1C0126G00054;T99112N1C0320G00010;T99112N1…	51
Biological process	GO:0048519	negative regulation of biological process	63/1747	T99112N1C0101G00093;T99112N1C0498G00003;T99112N1C0331G00012;T99112N1C0004G00260;T99112N1C0115G00044;T99112N1C0060G00148;T99112N1C0053G00186;T99112N1C0155G00090;T99112N1C0028G00120;T99112N1C0155G00010;T99112N1C0142G00006;T99112N1C0105G00038;T99112N1C0488G00015;T99112N1C0444G00004;T99112N1C0279G00032;novel.5591;T99112N1C1000G00013;T99112N1C0102G00025;T99112N1C0014G00438;T99112N1C0093G00051;T99112N1…	63	T99112N1C0498G00003;T99112N1C0004G00260;T99112N1C0028G00120;T99112N1C0155G00010;T99112N1C0279G00032;T99112N1C0014G00438;T99112N1C0093G00051;T99112N1C0019G00026;T99112N1C0204G00056;T99112N1C0049G00023;T99112N1C0008G00140;T99112N1C0185G00047;T99112N1C0111G00021;T99112N1C0517G00019;T99112N1C0003G00066;novel.3686;novel.4255;T99112N1C1026G00001;T99112N1C0089G00007;T99112N1C0570G00021;T99112N1C1041G000…	21	T99112N1C0101G00093;T99112N1C0331G00012;T99112N1C0115G00044;T99112N1C0060G00148;T99112N1C0053G00186;T99112N1C0155G00090;T99112N1C0142G00006;T99112N1C0105G00038;T99112N1C0488G00015;T99112N1C0444G00004;novel.5591;T99112N1C1000G00013;T99112N1C0102G00025;T99112N1C0039G00042;T99112N1C0021G00113;T99112N1C0054G00007;T99112N1C0159G00091;novel.1142;T99112N1C0593G00011;T99112N1C0019G00211;T99112N1C0281G000…	42
Biological process	GO:0050789	regulation of biological process	302/1747	T99112N1C0025G00255;T99112N1C0706G00020;T99112N1C0036G00037;T99112N1C0232G00024;T99112N1C0101G00093;T99112N1C0064G00066;T99112N1C0148G00012;T99112N1C0115G00059;T99112N1C0498G00003;T99112N1C0498G00004;T99112N1C0294G00003;T99112N1C0063G00176;T99112N1C0411G00025;T99112N1C0253G00033;T99112N1C0080G00037;T99112N1C0137G00067;T99112N1C0129G00146;T99112N1C0076G00130;T99112N1C0012G00036;T99112N1C0331G00012…	302	T99112N1C0025G00255;T99112N1C0706G00020;T99112N1C0064G00066;T99112N1C0148G00012;T99112N1C0498G00003;T99112N1C0498G00004;T99112N1C0294G00003;T99112N1C0411G00025;T99112N1C0129G00146;T99112N1C0076G00130;T99112N1C0012G00036;T99112N1C0217G00012;T99112N1C0004G00260;T99112N1C0151G00013;T99112N1C0003G00221;T99112N1C0069G00165;T99112N1C0197G00035;T99112N1C0162G00030;T99112N1C0129G00172;T99112N1C0202G00019…	96	T99112N1C0036G00037;T99112N1C0232G00024;T99112N1C0101G00093;T99112N1C0115G00059;T99112N1C0063G00176;T99112N1C0253G00033;T99112N1C0080G00037;T99112N1C0137G00067;T99112N1C0331G00012;T99112N1C0042G00048;T99112N1C0060G00087;T99112N1C0080G00001;T99112N1C0412G00033;T99112N1C0313G00038;T99112N1C0318G00021;T99112N1C0479G00010;T99112N1C0115G00044;T99112N1C0026G00055;T99112N1C0063G00106;T99112N1C0865G00016…	206
Biological process	GO:0050896	response to stimulus	386/1747	T99112N1C0063G00078;T99112N1C0056G00223;T99112N1C0706G00020;T99112N1C0778G00003;T99112N1C0036G00037;T99112N1C0230G00059;T99112N1C0010G00075;T99112N1C0232G00024;T99112N1C0101G00093;T99112N1C0361G00016;T99112N1C0115G00059;T99112N1C0498G00003;T99112N1C0042G00135;T99112N1C0030G00226;T99112N1C0498G00004;T99112N1C0294G00003;novel.6024;T99112N1C0063G00176;T99112N1C0411G00025;T99112N1C0253G00033;T99112N1…	386	T99112N1C0056G00223;T99112N1C0706G00020;T99112N1C0361G00016;T99112N1C0498G00003;T99112N1C0498G00004;T99112N1C0294G00003;T99112N1C0411G00025;T99112N1C0129G00146;T99112N1C0076G00130;T99112N1C0012G00036;T99112N1C0217G00012;T99112N1C0004G00260;T99112N1C0248G00060;T99112N1C0167G00029;T99112N1C0675G00035;T99112N1C0069G00165;T99112N1C0197G00035;T99112N1C0105G00143;T99112N1C0439G00007;T99112N1C0020G00262…	109	T99112N1C0063G00078;T99112N1C0778G00003;T99112N1C0036G00037;T99112N1C0230G00059;T99112N1C0010G00075;T99112N1C0232G00024;T99112N1C0101G00093;T99112N1C0115G00059;T99112N1C0042G00135;T99112N1C0030G00226;novel.6024;T99112N1C0063G00176;T99112N1C0253G00033;T99112N1C0137G00067;T99112N1C0020G00353;T99112N1C0095G00007;T99112N1C0331G00012;T99112N1C0042G00048;T99112N1C0002G00049;T99112N1C0230G00015;T99112N1…	277
Biological process	GO:0051179	localization	143/1747	T99112N1C0516G00003;T99112N1C0230G00059;T99112N1C0153G00044;T99112N1C0148G00070;T99112N1C0012G00036;T99112N1C0222G00029;novel.5687;T99112N1C0323G00040;T99112N1C0392G00017;T99112N1C0412G00033;T99112N1C0009G00010;T99112N1C0090G00079;T99112N1C0105G00097;T99112N1C0006G00385;T99112N1C0309G00037;T99112N1C0555G00008;T99112N1C0479G00010;T99112N1C0063G00106;T99112N1C0222G00028;T99112N1C0059G00153;T99112N1…	143	T99112N1C0012G00036;T99112N1C0105G00143;T99112N1C0748G00012;T99112N1C0155G00010;T99112N1C0409G00046;T99112N1C0131G00048;T99112N1C0159G00057;T99112N1C0014G00438;T99112N1C0178G00062;T99112N1C0014G00228;novel.11644;T99112N1C0211G00021;T99112N1C0131G00031;T99112N1C0131G00050;T99112N1C0243G00014;novel.11090;T99112N1C0011G00341;T99112N1C0056G00169;novel.1724;T99112N1C0051G00129;T99112N1C0898G00002;T991…	35	T99112N1C0516G00003;T99112N1C0230G00059;T99112N1C0153G00044;T99112N1C0148G00070;T99112N1C0222G00029;novel.5687;T99112N1C0323G00040;T99112N1C0392G00017;T99112N1C0412G00033;T99112N1C0009G00010;T99112N1C0090G00079;T99112N1C0105G00097;T99112N1C0006G00385;T99112N1C0309G00037;T99112N1C0555G00008;T99112N1C0479G00010;T99112N1C0063G00106;T99112N1C0222G00028;T99112N1C0059G00153;T99112N1C0280G00050;T99112N1…	108
Biological process	GO:0065007	biological regulation	336/1747	T99112N1C0025G00255;T99112N1C0706G00020;T99112N1C0040G00029;T99112N1C0036G00037;T99112N1C0232G00024;T99112N1C0101G00093;T99112N1C0064G00066;T99112N1C0148G00012;T99112N1C0115G00059;T99112N1C0498G00003;T99112N1C0498G00004;T99112N1C0294G00003;T99112N1C0063G00176;T99112N1C0411G00025;T99112N1C0253G00033;T99112N1C0001G00275;T99112N1C0080G00037;T99112N1C0137G00067;T99112N1C0129G00146;T99112N1C0076G00130…	336	T99112N1C0025G00255;T99112N1C0706G00020;T99112N1C0064G00066;T99112N1C0148G00012;T99112N1C0498G00003;T99112N1C0498G00004;T99112N1C0294G00003;T99112N1C0411G00025;T99112N1C0129G00146;T99112N1C0076G00130;T99112N1C0012G00036;T99112N1C0217G00012;T99112N1C0004G00260;T99112N1C0151G00013;T99112N1C0003G00221;T99112N1C0069G00165;T99112N1C0197G00035;T99112N1C0105G00143;T99112N1C0162G00030;T99112N1C0129G00172…	102	T99112N1C0040G00029;T99112N1C0036G00037;T99112N1C0232G00024;T99112N1C0101G00093;T99112N1C0115G00059;T99112N1C0063G00176;T99112N1C0253G00033;T99112N1C0001G00275;T99112N1C0080G00037;T99112N1C0137G00067;T99112N1C0045G00147;T99112N1C0331G00012;T99112N1C0042G00048;T99112N1C0060G00087;T99112N1C0080G00001;T99112N1C0412G00033;T99112N1C0313G00038;T99112N1C0105G00097;T99112N1C0318G00021;novel.9696;T99112N1…	234
Biological process	GO:0098754	detoxification	11/1747	T99112N1C0090G00079;T99112N1C0028G00120;T99112N1C0108G00077;T99112N1C0147G00011;T99112N1C0038G00103;T99112N1C0625G00025;T99112N1C0028G00266;T99112N1C0089G00099;novel.11090;T99112N1C0313G00008;T99112N1C0172G00010	11	T99112N1C0028G00120;novel.11090;T99112N1C0172G00010	3	T99112N1C0090G00079;T99112N1C0108G00077;T99112N1C0147G00011;T99112N1C0038G00103;T99112N1C0625G00025;T99112N1C0028G00266;T99112N1C0089G00099;T99112N1C0313G00008	8
Cellular component	GO:0032991	protein-containing complex	65/1747	T99112N1C0428G00000;T99112N1C0063G00106;T99112N1C0035G00286;T99112N1C0117G00087;T99112N1C0120G00022;novel.6519;T99112N1C0121G00018;T99112N1C0068G00143;T99112N1C0104G00017;T99112N1C0405G00013;T99112N1C0026G00199;T99112N1C0196G00065;novel.6518;T99112N1C0027G00023;T99112N1C0129G00057;T99112N1C0002G00202;T99112N1C0097G00019;T99112N1C0028G00266;T99112N1C0526G00012;T99112N1C0530G00006;novel.2385;T99112…	65	T99112N1C0026G00199;novel.2385;T99112N1C0178G00000;T99112N1C0865G00005;T99112N1C0200G00023;T99112N1C0008G00140;T99112N1C0573G00003;T99112N1C0709G00003;T99112N1C0231G00050;T99112N1C0005G00187;novel.1852;novel.2066;T99112N1C0281G00024;novel.3686;T99112N1C1436G00000;novel.1123;T99112N1C0866G00011;novel.7272;T99112N1C0483G00026;T99112N1C1026G00001;T99112N1C0010G00313;T99112N1C0570G00021;T99112N1C1041…	23	T99112N1C0428G00000;T99112N1C0063G00106;T99112N1C0035G00286;T99112N1C0117G00087;T99112N1C0120G00022;novel.6519;T99112N1C0121G00018;T99112N1C0068G00143;T99112N1C0104G00017;T99112N1C0405G00013;T99112N1C0196G00065;novel.6518;T99112N1C0027G00023;T99112N1C0129G00057;T99112N1C0002G00202;T99112N1C0097G00019;T99112N1C0028G00266;T99112N1C0526G00012;T99112N1C0530G00006;T99112N1C0151G00071;T99112N1C0242G000…	42
Cellular component	GO:0110165	cellular anatomical entity	1010/1747	T99112N1C0063G00078;T99112N1C0230G00022;T99112N1C0025G00255;T99112N1C0066G00016;T99112N1C0002G00360;T99112N1C0056G00223;T99112N1C0010G00390;T99112N1C0060G00169;T99112N1C0706G00020;T99112N1C0778G00003;T99112N1C0101G00037;T99112N1C0069G00019;T99112N1C0063G00214;T99112N1C0170G00051;T99112N1C0079G00128;T99112N1C0151G00017;T99112N1C0040G00029;T99112N1C0036G00037;T99112N1C0030G00149;T99112N1C0516G00003…	1010	T99112N1C0025G00255;T99112N1C0056G00223;T99112N1C0706G00020;T99112N1C0151G00017;T99112N1C0030G00149;T99112N1C0064G00066;T99112N1C0148G00012;T99112N1C0361G00016;T99112N1C0498G00003;novel.8443;T99112N1C0706G00006;T99112N1C0178G00025;T99112N1C0498G00004;T99112N1C0294G00003;T99112N1C0411G00025;T99112N1C0153G00112;T99112N1C0066G00168;T99112N1C0112G00081;T99112N1C0035G00065;T99112N1C0027G00127;T99112N1…	297	T99112N1C0063G00078;T99112N1C0230G00022;T99112N1C0066G00016;T99112N1C0002G00360;T99112N1C0010G00390;T99112N1C0060G00169;T99112N1C0778G00003;T99112N1C0101G00037;T99112N1C0069G00019;T99112N1C0063G00214;T99112N1C0170G00051;T99112N1C0079G00128;T99112N1C0040G00029;T99112N1C0036G00037;T99112N1C0516G00003;T99112N1C0230G00059;T99112N1C0010G00075;T99112N1C0018G00283;T99112N1C0101G00093;T99112N1C0125G00089…	713
Molecular function	GO:0003774	cytoskeletal motor activity	2/1747	novel.9281;T99112N1C0010G00313	2	novel.9281;T99112N1C0010G00313	2	--	0
Molecular function	GO:0003824	catalytic activity	581/1747	T99112N1C0063G00078;T99112N1C0230G00022;T99112N1C0066G00016;T99112N1C0002G00360;T99112N1C0056G00223;T99112N1C0161G00035;T99112N1C0060G00169;T99112N1C0778G00003;T99112N1C0101G00037;T99112N1C0069G00019;T99112N1C0063G00214;T99112N1C0170G00051;T99112N1C0079G00128;T99112N1C0151G00017;T99112N1C0040G00029;T99112N1C0036G00037;T99112N1C0030G00149;T99112N1C0153G00144;T99112N1C0010G00075;T99112N1C0232G00024…	581	T99112N1C0056G00223;T99112N1C0161G00035;T99112N1C0151G00017;T99112N1C0030G00149;T99112N1C0361G00016;novel.8443;T99112N1C0178G00025;T99112N1C0294G00003;T99112N1C0411G00025;T99112N1C0066G00168;T99112N1C0112G00081;T99112N1C0027G00127;T99112N1C0011G00298;T99112N1C0217G00012;novel.8231;novel.3720;T99112N1C0770G00012;T99112N1C0099G00116;T99112N1C0768G00001;T99112N1C0010G00170;T99112N1C0115G00101;T99112…	150	T99112N1C0063G00078;T99112N1C0230G00022;T99112N1C0066G00016;T99112N1C0002G00360;T99112N1C0060G00169;T99112N1C0778G00003;T99112N1C0101G00037;T99112N1C0069G00019;T99112N1C0063G00214;T99112N1C0170G00051;T99112N1C0079G00128;T99112N1C0040G00029;T99112N1C0036G00037;T99112N1C0153G00144;T99112N1C0010G00075;T99112N1C0232G00024;T99112N1C0125G00089;T99112N1C0009G00095;T99112N1C0191G00015;T99112N1C0089G00069…	431
Molecular function	GO:0005198	structural molecule activity	8/1747	novel.11814;novel.2385;novel.5859;T99112N1C0231G00050;T99112N1C0281G00024;novel.10078;novel.7272;T99112N1C0483G00026	8	novel.2385;T99112N1C0231G00050;T99112N1C0281G00024;novel.7272;T99112N1C0483G00026	5	novel.11814;novel.5859;novel.10078	3
Molecular function	GO:0005215	transporter activity	94/1747	T99112N1C0516G00003;T99112N1C0230G00059;T99112N1C0039G00175;T99112N1C0153G00044;T99112N1C0148G00070;T99112N1C0144G00063;T99112N1C0003G00052;T99112N1C0012G00036;novel.5687;T99112N1C0323G00040;T99112N1C0615G00019;T99112N1C0175G00070;T99112N1C0009G00010;T99112N1C0090G00079;T99112N1C0006G00385;novel.9696;T99112N1C0309G00037;T99112N1C0054G00141;T99112N1C0555G00008;T99112N1C0059G00153;T99112N1C0035G002…	94	T99112N1C0012G00036;T99112N1C0748G00012;T99112N1C0003G00055;T99112N1C0155G00010;T99112N1C0409G00046;T99112N1C0159G00057;novel.11644;T99112N1C0211G00021;novel.11090;T99112N1C0011G00341;T99112N1C0039G00033;T99112N1C0068G00128;T99112N1C0830G00013;T99112N1C0049G00123;T99112N1C0936G00004;T99112N1C0230G00038;T99112N1C0172G00010;T99112N1C0069G00138;T99112N1C0080G00088;T99112N1C0382G00012	20	T99112N1C0516G00003;T99112N1C0230G00059;T99112N1C0039G00175;T99112N1C0153G00044;T99112N1C0148G00070;T99112N1C0144G00063;T99112N1C0003G00052;novel.5687;T99112N1C0323G00040;T99112N1C0615G00019;T99112N1C0175G00070;T99112N1C0009G00010;T99112N1C0090G00079;T99112N1C0006G00385;novel.9696;T99112N1C0309G00037;T99112N1C0054G00141;T99112N1C0555G00008;T99112N1C0059G00153;T99112N1C0035G00286;T99112N1C0712G000…	74
Molecular function	GO:0005488	binding	619/1747	T99112N1C0063G00078;T99112N1C0230G00022;T99112N1C0025G00255;T99112N1C0002G00360;T99112N1C0056G00223;T99112N1C0706G00020;T99112N1C0069G00019;T99112N1C0151G00017;T99112N1C0040G00029;T99112N1C0516G00003;T99112N1C0010G00075;T99112N1C0018G00283;T99112N1C0101G00093;T99112N1C0064G00066;T99112N1C0009G00095;T99112N1C0148G00012;T99112N1C0020G00334;T99112N1C0199G00019;T99112N1C0498G00003;novel.8443;T99112N1…	619	T99112N1C0025G00255;T99112N1C0056G00223;T99112N1C0706G00020;T99112N1C0151G00017;T99112N1C0064G00066;T99112N1C0148G00012;T99112N1C0498G00003;novel.8443;T99112N1C0411G00025;T99112N1C0066G00168;T99112N1C0057G00039;T99112N1C0217G00012;T99112N1C0004G00260;novel.8231;T99112N1C0770G00012;T99112N1C0099G00116;T99112N1C0768G00001;T99112N1C0248G00060;T99112N1C0167G00029;T99112N1C0003G00221;T99112N1C0069G001…	181	T99112N1C0063G00078;T99112N1C0230G00022;T99112N1C0002G00360;T99112N1C0069G00019;T99112N1C0040G00029;T99112N1C0516G00003;T99112N1C0010G00075;T99112N1C0018G00283;T99112N1C0101G00093;T99112N1C0009G00095;T99112N1C0020G00334;T99112N1C0199G00019;T99112N1C0042G00135;novel.4444;T99112N1C0045G00075;T99112N1C0030G00226;novel.6024;T99112N1C0072G00061;T99112N1C0028G00080;T99112N1C0063G00176;T99112N1C0253G000…	438
Molecular function	GO:0016209	antioxidant activity	18/1747	T99112N1C0063G00078;T99112N1C0056G00223;T99112N1C0010G00075;T99112N1C0042G00135;novel.6024;T99112N1C0104G00034;T99112N1C0017G00132;T99112N1C0043G00155;T99112N1C0248G00060;T99112N1C0119G00104;novel.5445;novel.8924;T99112N1C0043G00156;T99112N1C0043G00180;T99112N1C0393G00008;T99112N1C0100G00081;novel.2192;T99112N1C0055G00106	18	T99112N1C0056G00223;T99112N1C0248G00060;novel.8924	3	T99112N1C0063G00078;T99112N1C0010G00075;T99112N1C0042G00135;novel.6024;T99112N1C0104G00034;T99112N1C0017G00132;T99112N1C0043G00155;T99112N1C0119G00104;novel.5445;T99112N1C0043G00156;T99112N1C0043G00180;T99112N1C0393G00008;T99112N1C0100G00081;novel.2192;T99112N1C0055G00106	15
Molecular function	GO:0044183	protein folding chaperone	2/1747	T99112N1C0011G00168;T99112N1C0011G00169	2	T99112N1C0011G00168;T99112N1C0011G00169	2	--	0
Molecular function	GO:0045182	translation regulator activity	5/1747	T99112N1C0026G00091;T99112N1C0822G00002;T99112N1C0252G00046;novel.1852;T99112N1C0428G00015	5	novel.1852;T99112N1C0428G00015	2	T99112N1C0026G00091;T99112N1C0822G00002;T99112N1C0252G00046	3
Molecular function	GO:0045735	nutrient reservoir activity	10/1747	T99112N1C0010G00390;T99112N1C0046G00184;T99112N1C0129G00186;T99112N1C0147G00009;T99112N1C0147G00008;T99112N1C0002G00022;T99112N1C0046G00189;T99112N1C0046G00172;T99112N1C0010G00331;T99112N1C0046G00175	10	T99112N1C0010G00331	1	T99112N1C0010G00390;T99112N1C0046G00184;T99112N1C0129G00186;T99112N1C0147G00009;T99112N1C0147G00008;T99112N1C0002G00022;T99112N1C0046G00189;T99112N1C0046G00172;T99112N1C0046G00175	9
Molecular function	GO:0060089	molecular transducer activity	20/1747	T99112N1C0063G00176;T99112N1C0253G00033;T99112N1C0253G00026;T99112N1C0253G00022;T99112N1C0253G00027;T99112N1C0007G00297;T99112N1C0400G00006;T99112N1C0253G00031;T99112N1C0100G00136;T99112N1C0253G00023;T99112N1C0102G00090;T99112N1C0036G00116;T99112N1C0253G00025;T99112N1C0015G00058;T99112N1C0950G00005;novel.8171;T99112N1C0329G00012;T99112N1C0670G00008;T99112N1C0076G00024;T99112N1C0133G00012	20	T99112N1C0015G00058;T99112N1C0670G00008;T99112N1C0133G00012	3	T99112N1C0063G00176;T99112N1C0253G00033;T99112N1C0253G00026;T99112N1C0253G00022;T99112N1C0253G00027;T99112N1C0007G00297;T99112N1C0400G00006;T99112N1C0253G00031;T99112N1C0100G00136;T99112N1C0253G00023;T99112N1C0102G00090;T99112N1C0036G00116;T99112N1C0253G00025;T99112N1C0950G00005;novel.8171;T99112N1C0329G00012;T99112N1C0076G00024	17
Molecular function	GO:0060090	molecular adaptor activity	4/1747	T99112N1C0063G00106;T99112N1C0027G00023;T99112N1C0243G00014;T99112N1C0054G00168	4	T99112N1C0243G00014	1	T99112N1C0063G00106;T99112N1C0027G00023;T99112N1C0054G00168	3
Molecular function	GO:0090729	toxin activity	2/1747	T99112N1C0569G00014;T99112N1C0007G00406	2	--	0	T99112N1C0569G00014;T99112N1C0007G00406	2
Molecular function	GO:0098772	molecular function regulator activity	41/1747	T99112N1C0063G00176;T99112N1C0253G00033;T99112N1C0095G00007;T99112N1C0060G00087;T99112N1C0253G00026;T99112N1C0331G00037;T99112N1C0253G00022;T99112N1C0253G00027;T99112N1C0142G00006;T99112N1C0007G00297;T99112N1C0021G00069;T99112N1C0053G00016;T99112N1C0253G00031;T99112N1C0661G00006;T99112N1C0069G00186;T99112N1C0100G00136;T99112N1C0026G00199;T99112N1C1000G00013;T99112N1C0196G00065;T99112N1C0116G00033…	41	T99112N1C0021G00069;T99112N1C0026G00199;T99112N1C0318G00008;T99112N1C0104G00012;T99112N1C0177G00060;novel.1852;novel.3388	7	T99112N1C0063G00176;T99112N1C0253G00033;T99112N1C0095G00007;T99112N1C0060G00087;T99112N1C0253G00026;T99112N1C0331G00037;T99112N1C0253G00022;T99112N1C0253G00027;T99112N1C0142G00006;T99112N1C0007G00297;T99112N1C0053G00016;T99112N1C0253G00031;T99112N1C0661G00006;T99112N1C0069G00186;T99112N1C0100G00136;T99112N1C1000G00013;T99112N1C0196G00065;T99112N1C0116G00033;T99112N1C0253G00023;T99112N1C0036G00116…	34
Molecular function	GO:0140104	molecular carrier activity	1/1747	novel.5192	1	novel.5192	1	--	0
Molecular function	GO:0140110	transcription regulator activity	123/1747	T99112N1C0025G00255;T99112N1C0706G00020;T99112N1C0101G00093;T99112N1C0064G00066;T99112N1C0148G00012;T99112N1C0498G00003;T99112N1C0080G00037;T99112N1C0057G00039;T99112N1C0004G00260;T99112N1C0313G00038;T99112N1C0479G00010;T99112N1C0115G00044;T99112N1C0080G00108;T99112N1C0003G00221;T99112N1C0084G00092;T99112N1C0069G00165;T99112N1C0197G00035;T99112N1C0084G00094;T99112N1C0202G00019;T99112N1C0701G00009…	123	T99112N1C0025G00255;T99112N1C0706G00020;T99112N1C0064G00066;T99112N1C0148G00012;T99112N1C0498G00003;T99112N1C0057G00039;T99112N1C0004G00260;T99112N1C0003G00221;T99112N1C0069G00165;T99112N1C0197G00035;T99112N1C0202G00019;T99112N1C0028G00187;T99112N1C0008G00133;T99112N1C0139G00002;T99112N1C0155G00207;T99112N1C0279G00032;T99112N1C0042G00117;T99112N1C0013G00027;T99112N1C0460G00002;T99112N1C0060G00091…	42	T99112N1C0101G00093;T99112N1C0080G00037;T99112N1C0313G00038;T99112N1C0479G00010;T99112N1C0115G00044;T99112N1C0080G00108;T99112N1C0084G00092;T99112N1C0084G00094;T99112N1C0701G00009;T99112N1C0042G00240;T99112N1C0117G00087;T99112N1C0012G00099;T99112N1C0008G00105;T99112N1C0042G00054;T99112N1C0020G00365;novel.6609;T99112N1C0102G00060;T99112N1C1133G00002;novel.6685;T99112N1C0030G00302;novel.5591;T99112…	81
Molecular function	GO:0140299	small molecule sensor activity	1/1747	T99112N1C1436G00000	1	T99112N1C1436G00000	1	--	0
Molecular function	GO:0140657	ATP-dependent activity	26/1747	T99112N1C0155G00010;T99112N1C0104G00017;T99112N1C1443G00000;T99112N1C0063G00201;T99112N1C0156G00114;T99112N1C0951G00000;T99112N1C0069G00121;T99112N1C0017G00155;T99112N1C0011G00168;T99112N1C0874G00002;T99112N1C0076G00114;T99112N1C0020G00366;T99112N1C0049G00023;T99112N1C0011G00169;novel.11090;T99112N1C0187G00020;T99112N1C0002G00380;novel.9281;T99112N1C0936G00004;T99112N1C0912G00003;T99112N1C0212G00…	26	T99112N1C0155G00010;T99112N1C0011G00168;T99112N1C0049G00023;T99112N1C0011G00169;novel.11090;novel.9281;T99112N1C0936G00004;T99112N1C0912G00003;T99112N1C0212G00015;T99112N1C1436G00000;T99112N1C0027G00228;T99112N1C0010G00313;T99112N1C1041G00003	13	T99112N1C0104G00017;T99112N1C1443G00000;T99112N1C0063G00201;T99112N1C0156G00114;T99112N1C0951G00000;T99112N1C0069G00121;T99112N1C0017G00155;T99112N1C0874G00002;T99112N1C0076G00114;T99112N1C0020G00366;T99112N1C0187G00020;T99112N1C0002G00380;T99112N1C0127G00078	13

## Sheet: S4
Supplementary Table S4: KEGG enrichment analysis of up-regulated DEGs in the comparison of T1 vs T0
KEGG_map	KEGG_level_1	KEGG_level_2	Description	DiffRatio	BgRatio	P-value	Adjusted P-value	All_index	Count_all
ko03030	Genetic Information Processing	Replication and repair	DNA replication	28/253 11.07%	204/11142 1.83%	1.37508e-14	1.11381e-12	T99112N1C0812G00004;T99112N1C0334G00005;T99112N1C0076G00039;T99112N1C0036G00071;T99112N1C0268G00023;T99112N1C0009G00364;T99112N1C0000G00048;T99112N1C0061G00070;T99112N1C0121G00009;T99112N1C0001G00625;T99112N1C0886G00013;T99112N1C0106G00031;T99112N1C0186G00013;T99112N1C0412G00038;T99112N1C0135G00044;T99112N1C0767G00002;T99112N1C0557G00007;T99112N1C0046G00047;T99112N1C0066G00113;T99112N1C0016G00046…	28
ko04075	Environmental Information Processing	Signal transduction	Plant hormone signal transduction	39/253 15.42%	574/11142 5.15%	6.23218e-10	5.04807e-08	T99112N1C0706G00020;T99112N1C0498G00003;T99112N1C0294G00003;T99112N1C0498G00004;T99112N1C0361G00016;T99112N1C0004G00260;T99112N1C0129G00146;T99112N1C0044G00080;T99112N1C0220G00011;T99112N1C0129G00148;T99112N1C0280G00015;T99112N1C0279G00032;T99112N1C0026G00199;T99112N1C0003G00237;T99112N1C0669G00027;T99112N1C0013G00046;T99112N1C0153G00106;T99112N1C0010G00261;T99112N1C0160G00025;T99112N1C0641G00009…	39
ko03440	Genetic Information Processing	Replication and repair	Homologous recombination	19/253 7.51%	199/11142 1.79%	1.25428e-07	1.01597e-05	T99112N1C0268G00023;T99112N1C0009G00364;T99112N1C0122G00093;T99112N1C0014G00419;T99112N1C0116G00024;T99112N1C0253G00006;T99112N1C0767G00002;T99112N1C0046G00047;T99112N1C0269G00012;T99112N1C0209G00056;T99112N1C0066G00113;T99112N1C0100G00133;T99112N1C0049G00167;T99112N1C0444G00011;T99112N1C0238G00008;T99112N1C0031G00111;T99112N1C0152G00064;T99112N1C0248G00030;T99112N1C1304G00000	19
ko04814	Cellular Processes	Cell motility	Motor proteins	20/253 7.91%	235/11142 2.11%	3.81318e-07	3.08867e-05	T99112N1C0104G00009;T99112N1C0086G00001;T99112N1C0046G00132;T99112N1C0020G00068;T99112N1C0536G00001;T99112N1C0039G00180;T99112N1C0781G00016;T99112N1C0428G00009;T99112N1C0029G00061;T99112N1C0036G00187;T99112N1C0209G00109;T99112N1C0292G00008;T99112N1C0185G00063;T99112N1C0331G00036;T99112N1C0119G00026;novel.4093;T99112N1C0477G00005;T99112N1C0382G00000;T99112N1C0628G00011;T99112N1C0076G00103	20
ko03430	Genetic Information Processing	Replication and repair	Mismatch repair	15/253 5.93%	161/11142 1.44%	3.7378e-06	0.000302761	T99112N1C0076G00039;T99112N1C0268G00023;T99112N1C0009G00364;T99112N1C0101G00099;T99112N1C0003G00010;T99112N1C0767G00002;T99112N1C0046G00047;T99112N1C0176G00007;T99112N1C0066G00113;T99112N1C0355G00058;T99112N1C0016G00123;T99112N1C0238G00008;T99112N1C0007G00151;T99112N1C0323G00015;T99112N1C0108G00091	15
ko03410	Genetic Information Processing	Replication and repair	Base excision repair	11/253 4.35%	110/11142 0.99%	3.90448e-05	0.00316263	T99112N1C0076G00039;T99112N1C0244G00027;T99112N1C0066G00113;T99112N1C0016G00046;T99112N1C0196G00071;T99112N1C0016G00123;T99112N1C0031G00111;T99112N1C0323G00015;T99112N1C0108G00091;T99112N1C0203G00004;T99112N1C0658G00001	11
ko01232	Metabolism	Global and overview maps	Nucleotide metabolism	13/253 5.14%	155/11142 1.39%	5.10536e-05	0.00413535	T99112N1C0778G00010;novel.11870;T99112N1C0141G00158;T99112N1C0015G00156;T99112N1C0043G00045;T99112N1C0558G00006;novel.11979;T99112N1C0120G00044;T99112N1C0026G00025;T99112N1C0000G00269;T99112N1C0455G00021;novel.4007;T99112N1C0675G00014	13
ko00240	Metabolism	Nucleotide metabolism	Pyrimidine metabolism	11/253 4.35%	115/11142 1.03%	5.8973e-05	0.00477681	T99112N1C0778G00010;novel.11870;T99112N1C0141G00158;T99112N1C0043G00045;T99112N1C0558G00006;T99112N1C0120G00044;T99112N1C0026G00025;T99112N1C0000G00269;T99112N1C0455G00021;novel.4007;T99112N1C0675G00014	11
ko00480	Metabolism	Metabolism of other amino acids	Glutathione metabolism	12/253 4.74%	175/11142 1.57%	0.000642319	0.0520278	T99112N1C0778G00010;T99112N1C0232G00026;novel.11870;T99112N1C0141G00158;T99112N1C0028G00120;T99112N1C0043G00045;T99112N1C0232G00023;T99112N1C0565G00007;T99112N1C0304G00014;T99112N1C0120G00044;novel.2193;T99112N1C0028G00064	12
ko04712	Organismal Systems	Environmental adaptation	Circadian rhythm - plant	10/253 3.95%	149/11142 1.34%	0.00210285	0.170331	T99112N1C0004G00260;T99112N1C0013G00027;T99112N1C0013G00005;T99112N1C0055G00122;T99112N1C0025G00197;T99112N1C0028G00136;T99112N1C0437G00005;T99112N1C0055G00121;T99112N1C0055G00120;T99112N1C0517G00019	10
ko03420	Genetic Information Processing	Replication and repair	Nucleotide excision repair	13/253 5.14%	263/11142 2.36%	0.00706111	0.57195	T99112N1C0076G00039;T99112N1C0268G00023;T99112N1C0009G00364;T99112N1C0767G00002;T99112N1C0046G00047;T99112N1C0066G00113;T99112N1C0016G00046;T99112N1C0196G00071;T99112N1C0016G00123;T99112N1C0238G00008;T99112N1C0031G00111;T99112N1C0323G00015;T99112N1C0108G00091	13
ko00905	Metabolism	Metabolism of terpenoids and polyketides	Brassinosteroid biosynthesis	3/253 1.19%	19/11142 0.17%	0.00856562	0.693815	T99112N1C0066G00168;T99112N1C0411G00025;T99112N1C0301G00005	3
ko03450	Genetic Information Processing	Replication and repair	Non-homologous end-joining	2/253 0.79%	11/11142 0.1%	0.0246764	1	T99112N1C0150G00036;T99112N1C0444G00011	2
ko00230	Metabolism	Nucleotide metabolism	Purine metabolism	8/253 3.16%	176/11142 1.58%	0.0474865	1	T99112N1C0778G00010;novel.11870;T99112N1C0141G00158;T99112N1C0015G00156;T99112N1C0043G00045;novel.11979;T99112N1C0120G00044;T99112N1C0455G00021	8
ko00040	Metabolism	Carbohydrate metabolism	Pentose and glucuronate interconversions	7/253 2.77%	152/11142 1.36%	0.0581456	1	T99112N1C0115G00101;T99112N1C0021G00069;T99112N1C0142G00077;T99112N1C0964G00001;T99112N1C0675G00036;T99112N1C0318G00008;T99112N1C0196G00086	7
ko00940	Metabolism	Biosynthesis of other secondary metabolites	Phenylpropanoid biosynthesis	8/253 3.16%	195/11142 1.75%	0.076638	1	T99112N1C0056G00223;T99112N1C0248G00060;novel.8924;T99112N1C0043G00036;T99112N1C0275G00021;T99112N1C0153G00021;T99112N1C0184G00047;T99112N1C0074G00033	8
ko00906	Metabolism	Metabolism of terpenoids and polyketides	Carotenoid biosynthesis	3/253 1.19%	44/11142 0.39%	0.0776356	1	T99112N1C0008G00090;T99112N1C0008G00101;T99112N1C0046G00084	3
ko00904	Metabolism	Metabolism of terpenoids and polyketides	Diterpenoid biosynthesis	2/253 0.79%	25/11142 0.22%	0.10958	1	T99112N1C0014G00505;T99112N1C0217G00012	2
ko00945	Metabolism	Biosynthesis of other secondary metabolites	Stilbenoid, diarylheptanoid and gingerol biosynthesis	2/253 0.79%	25/11142 0.22%	0.10958	1	T99112N1C0184G00047;T99112N1C0074G00033	2
ko00908	Metabolism	Metabolism of terpenoids and polyketides	Zeatin biosynthesis	3/253 1.19%	63/11142 0.57%	0.17189	1	T99112N1C0062G00163;T99112N1C0042G00140;T99112N1C0099G00076	3
ko00941	Metabolism	Biosynthesis of other secondary metabolites	Flavonoid biosynthesis	3/253 1.19%	63/11142 0.57%	0.17189	1	T99112N1C0184G00047;T99112N1C0009G00040;T99112N1C0074G00033	3
ko00944	Metabolism	Biosynthesis of other secondary metabolites	Flavone and flavonol biosynthesis	1/253 0.4%	13/11142 0.12%	0.258259	1	T99112N1C0009G00040	1
ko00790	Metabolism	Metabolism of cofactors and vitamins	Folate biosynthesis	2/253 0.79%	47/11142 0.42%	0.289257	1	T99112N1C0558G00006;T99112N1C0151G00020	2
ko00942	Metabolism	Biosynthesis of other secondary metabolites	Anthocyanin biosynthesis	1/253 0.4%	15/11142 0.13%	0.291602	1	T99112N1C0003G00229	1
ko04626	Organismal Systems	Environmental adaptation	Plant-pathogen interaction	15/253 5.93%	562/11142 5.04%	0.295948	1	T99112N1C0099G00116;T99112N1C0488G00019;T99112N1C0105G00041;T99112N1C0042G00097;T99112N1C0072G00050;T99112N1C0352G00022;T99112N1C0001G00164;novel.11441;T99112N1C0069G00165;T99112N1C0062G00229;T99112N1C0778G00001;T99112N1C0001G00027;novel.8419;T99112N1C0670G00008;T99112N1C0133G00012	15
ko03008	Genetic Information Processing	Translation	Ribosome biogenesis in eukaryotes	8/253 3.16%	290/11142 2.6%	0.338125	1	T99112N1C0038G00003;T99112N1C0094G00041;T99112N1C0051G00209;T99112N1C0227G00039;T99112N1C0486G00011;T99112N1C0280G00043;T99112N1C0069G00052;T99112N1C0021G00104	8
ko00710	Metabolism	Energy metabolism	Carbon fixation by Calvin cycle	3/253 1.19%	95/11142 0.85%	0.366409	1	T99112N1C0008G00376;T99112N1C0257G00022;T99112N1C0092G00055	3
ko04016	Environmental Information Processing	Signal transduction	MAPK signaling pathway - plant	10/253 3.95%	387/11142 3.47%	0.383726	1	T99112N1C0013G00046;novel.11441;T99112N1C0069G00165;T99112N1C0062G00229;T99112N1C0223G00036;T99112N1C0008G00421;T99112N1C0121G00001;novel.5845;T99112N1C0001G00027;novel.8419	10
ko00511	Metabolism	Glycan biosynthesis and metabolism	Other glycan degradation	3/253 1.19%	112/11142 1.01%	0.469473	1	T99112N1C0137G00050;T99112N1C0003G00203;T99112N1C0003G00201	3
ko00270	Metabolism	Amino acid metabolism	Cysteine and methionine metabolism	6/253 2.37%	254/11142 2.28%	0.519213	1	T99112N1C0011G00298;T99112N1C0062G00160;T99112N1C0832G00012;T99112N1C0117G00019;T99112N1C0044G00189;T99112N1C0106G00005	6
ko00290	Metabolism	Amino acid metabolism	Valine, leucine and isoleucine biosynthesis	1/253 0.4%	36/11142 0.32%	0.56316	1	T99112N1C0089G00076	1
ko00562	Metabolism	Carbohydrate metabolism	Inositol phosphate metabolism	3/253 1.19%	136/11142 1.22%	0.60042	1	T99112N1C0129G00127;T99112N1C0010G00170;T99112N1C0051G00129	3
ko00563	Metabolism	Glycan biosynthesis and metabolism	Glycosylphosphatidylinositol (GPI)-anchor biosynthesis	1/253 0.4%	46/11142 0.41%	0.653101	1	T99112N1C0005G00187	1
ko00051	Metabolism	Carbohydrate metabolism	Fructose and mannose metabolism	2/253 0.79%	102/11142 0.92%	0.677664	1	novel.2853;T99112N1C0077G00113	2
ko00500	Metabolism	Carbohydrate metabolism	Starch and sucrose metabolism	6/253 2.37%	312/11142 2.8%	0.716622	1	T99112N1C0161G00035;T99112N1C0112G00011;novel.2853;T99112N1C0282G00078;novel.281;T99112N1C0009G00412	6
ko00073	Metabolism	Lipid metabolism	Cutin, suberine and wax biosynthesis	1/253 0.4%	58/11142 0.52%	0.73701	1	T99112N1C0101G00045	1
ko00053	Metabolism	Carbohydrate metabolism	Ascorbate and aldarate metabolism	2/253 0.79%	116/11142 1.04%	0.744257	1	T99112N1C0151G00017;T99112N1C0021G00066	2
ko00330	Metabolism	Amino acid metabolism	Arginine and proline metabolism	2/253 0.79%	116/11142 1.04%	0.744257	1	T99112N1C0011G00298;T99112N1C0736G00022	2
ko00061	Metabolism	Lipid metabolism	Fatty acid biosynthesis	1/253 0.4%	63/11142 0.57%	0.765691	1	T99112N1C0069G00138	1
ko00520	Metabolism	Carbohydrate metabolism	Amino sugar and nucleotide sugar metabolism	5/253 1.98%	282/11142 2.53%	0.77207	1	T99112N1C0030G00149;T99112N1C0768G00001;T99112N1C0209G00098;novel.2853;T99112N1C0077G00113	5
ko00513	Metabolism	Glycan biosynthesis and metabolism	Various types of N-glycan biosynthesis	1/253 0.4%	66/11142 0.59%	0.78138	1	novel.3904	1
ko00400	Metabolism	Amino acid metabolism	Phenylalanine, tyrosine and tryptophan biosynthesis	1/253 0.4%	77/11142 0.69%	0.830468	1	T99112N1C0090G00124	1
ko03083	Genetic Information Processing	Chromosome	Polycomb repressive complex	2/253 0.79%	140/11142 1.26%	0.831134	1	T99112N1C0196G00176;T99112N1C0212G00078	2
ko04070	Environmental Information Processing	Signal transduction	Phosphatidylinositol signaling system	2/253 0.79%	141/11142 1.27%	0.834101	1	T99112N1C0051G00129;novel.885	2
ko00670	Metabolism	Metabolism of cofactors and vitamins	One carbon pool by folate	1/253 0.4%	78/11142 0.7%	0.834345	1	T99112N1C0558G00006	1
ko00770	Metabolism	Metabolism of cofactors and vitamins	Pantothenate and CoA biosynthesis	1/253 0.4%	79/11142 0.71%	0.838133	1	T99112N1C0736G00022	1
ko00260	Metabolism	Amino acid metabolism	Glycine, serine and threonine metabolism	2/253 0.79%	145/11142 1.3%	0.845506	1	T99112N1C0062G00160;T99112N1C0089G00076	2
ko01250	Metabolism	Global and overview maps	Biosynthesis of nucleotide sugars	3/253 1.19%	206/11142 1.85%	0.851062	1	T99112N1C0030G00149;novel.2853;T99112N1C0077G00113	3
ko00250	Metabolism	Amino acid metabolism	Alanine, aspartate and glutamate metabolism	1/253 0.4%	84/11142 0.75%	0.855817	1	novel.11979	1
ko00410	Metabolism	Metabolism of other amino acids	beta-Alanine metabolism	1/253 0.4%	91/11142 0.82%	0.877388	1	T99112N1C0736G00022	1
ko00592	Metabolism	Lipid metabolism	alpha-Linolenic acid metabolism	1/253 0.4%	98/11142 0.88%	0.895743	1	T99112N1C0155G00104	1
ko03022	Genetic Information Processing	Transcription	Basal transcription factors	1/253 0.4%	108/11142 0.97%	0.917317	1	novel.7126	1
ko00510	Metabolism	Glycan biosynthesis and metabolism	N-Glycan biosynthesis	1/253 0.4%	109/11142 0.98%	0.919213	1	novel.3904	1
ko00052	Metabolism	Carbohydrate metabolism	Galactose metabolism	1/253 0.4%	111/11142 1%	0.922876	1	novel.2853	1
ko04120	Genetic Information Processing	Folding, sorting and degradation	Ubiquitin mediated proteolysis	5/253 1.98%	373/11142 3.35%	0.929895	1	T99112N1C0023G00028;T99112N1C0032G00156;T99112N1C0566G00003;T99112N1C0043G00185;T99112N1C0038G00153	5
ko00071	Metabolism	Lipid metabolism	Fatty acid degradation	1/253 0.4%	119/11142 1.07%	0.935945	1	T99112N1C0069G00138	1
ko00561	Metabolism	Lipid metabolism	Glycerolipid metabolism	1/253 0.4%	119/11142 1.07%	0.935945	1	T99112N1C0009G00173	1
ko02010	Environmental Information Processing	Membrane transport	ABC transporters	1/253 0.4%	122/11142 1.09%	0.940256	1	T99112N1C0155G00010	1
ko03020	Genetic Information Processing	Transcription	RNA polymerase	1/253 0.4%	122/11142 1.09%	0.940256	1	T99112N1C0672G00001	1
ko00380	Metabolism	Amino acid metabolism	Tryptophan metabolism	1/253 0.4%	123/11142 1.1%	0.941627	1	novel.8443	1
ko03050	Genetic Information Processing	Folding, sorting and degradation	Proteasome	1/253 0.4%	129/11142 1.16%	0.949223	1	T99112N1C0001G00639	1
ko01212	Metabolism	Global and overview maps	Fatty acid metabolism	1/253 0.4%	132/11142 1.18%	0.952643	1	T99112N1C0069G00138	1
ko00280	Metabolism	Amino acid metabolism	Valine, leucine and isoleucine degradation	1/253 0.4%	133/11142 1.19%	0.953731	1	novel.5224	1
ko00310	Metabolism	Amino acid metabolism	Lysine degradation	1/253 0.4%	133/11142 1.19%	0.953731	1	T99112N1C0778G00032	1
ko00564	Metabolism	Lipid metabolism	Glycerophospholipid metabolism	1/253 0.4%	146/11142 1.31%	0.965806	1	T99112N1C0301G00000	1
ko04146	Cellular Processes	Transport and catabolism	Peroxisome	1/253 0.4%	160/11142 1.44%	0.97532	1	T99112N1C0069G00138	1
ko00010	Metabolism	Carbohydrate metabolism	Glycolysis / Gluconeogenesis	2/253 0.79%	249/11142 2.23%	0.978723	1	novel.2853;T99112N1C0092G00055	2
ko00620	Metabolism	Carbohydrate metabolism	Pyruvate metabolism	2/253 0.79%	259/11142 2.32%	0.982589	1	T99112N1C0008G00376;T99112N1C0257G00022	2
ko04144	Cellular Processes	Transport and catabolism	Endocytosis	2/253 0.79%	271/11142 2.43%	0.986336	1	T99112N1C0090G00153;T99112N1C0051G00129	2
ko03082	Genetic Information Processing	Chromosome	ATP-dependent chromatin remodeling	1/253 0.4%	188/11142 1.69%	0.98716	1	T99112N1C0196G00176	1
ko01200	Metabolism	Global and overview maps	Carbon metabolism	6/253 2.37%	559/11142 5.02%	0.989161	1	T99112N1C0062G00160;T99112N1C0008G00376;novel.2853;T99112N1C0089G00076;T99112N1C0257G00022;T99112N1C0092G00055	6
ko03015	Genetic Information Processing	Translation	mRNA surveillance pathway	2/253 0.79%	286/11142 2.57%	0.989932	1	T99112N1C0003G00340;T99112N1C0697G00000	2
ko01230	Metabolism	Global and overview maps	Biosynthesis of amino acids	4/253 1.58%	474/11142 4.25%	0.995178	1	T99112N1C0062G00160;T99112N1C0090G00124;T99112N1C0089G00076;T99112N1C0092G00055	4
ko03018	Genetic Information Processing	Folding, sorting and degradation	RNA degradation	1/253 0.4%	239/11142 2.15%	0.996111	1	T99112N1C0355G00042	1
ko03013	Genetic Information Processing	Translation	Nucleocytoplasmic transport	2/253 0.79%	346/11142 3.11%	0.997103	1	T99112N1C0036G00224;novel.3652	2
ko01240	Metabolism	Global and overview maps	Biosynthesis of cofactors	4/253 1.58%	519/11142 4.66%	0.997881	1	T99112N1C0218G00006;T99112N1C0558G00006;novel.11979;novel.4007	4
ko03040	Genetic Information Processing	Transcription	Spliceosome	3/253 1.19%	454/11142 4.07%	0.998286	1	T99112N1C0486G00011;T99112N1C0016G00079;T99112N1C0056G00208	3
ko01100	Metabolism	Global and overview maps	Metabolic pathways	75/253 29.64%	4412/11142 39.6%	0.99966	1	T99112N1C0011G00298;T99112N1C0056G00223;T99112N1C0161G00035;novel.8443;T99112N1C0151G00017;T99112N1C0030G00149;T99112N1C0155G00104;T99112N1C0129G00127;T99112N1C0010G00170;T99112N1C0218G00006;T99112N1C0062G00160;T99112N1C0778G00010;T99112N1C0232G00026;T99112N1C0115G00101;novel.11870;T99112N1C0141G00158;T99112N1C0021G00069;T99112N1C0832G00012;T99112N1C0736G00022;T99112N1C0021G00066;T99112N1C0217G00…	75
ko01110	Metabolism	Global and overview maps	Biosynthesis of secondary metabolites	31/253 12.25%	2238/11142 20.09%	0.999668	1	T99112N1C0056G00223;T99112N1C0066G00168;T99112N1C0008G00090;T99112N1C0411G00025;T99112N1C0062G00163;T99112N1C0155G00104;T99112N1C0062G00160;T99112N1C0014G00505;T99112N1C0217G00012;T99112N1C0008G00101;T99112N1C0248G00060;T99112N1C0090G00124;T99112N1C0042G00140;T99112N1C0099G00076;T99112N1C0044G00189;novel.8924;T99112N1C0043G00036;T99112N1C0275G00021;novel.11979;novel.2853;T99112N1C0153G00021;T9911…	31
ko04141	Genetic Information Processing	Folding, sorting and degradation	Protein processing in endoplasmic reticulum	3/253 1.19%	553/11142 4.96%	0.999769	1	T99112N1C0178G00000;T99112N1C0043G00185;novel.3904	3
ko03010	Genetic Information Processing	Translation	Ribosome	3/253 1.19%	933/11142 8.37%	1	1	T99112N1C0483G00026;T99112N1C0825G00016;novel.5638	3

## Sheet: S5
Supplementary Table S5: KEGG enrichment analysis of down-regulated DEGs in the comparison of T1 vs T0
KEGG_map	KEGG_level_1	KEGG_level_2	Description	DiffRatio	BgRatio	P-value	Adjusted P-value	All_index	Count_all
ko01110	Metabolism	Global and overview maps	Biosynthesis of secondary metabolites	151/382 39.53%	2238/11142 20.09%	5.03005e-19	5.08035e-17	T99112N1C0063G00078;T99112N1C0633G00000;T99112N1C0393G00008;T99112N1C0066G00031;T99112N1C0317G00016;T99112N1C0002G00360;T99112N1C0030G00145;T99112N1C0141G00138;T99112N1C0017G00132;T99112N1C0010G00075;T99112N1C0068G00162;T99112N1C0002G00049;T99112N1C0212G00019;T99112N1C0177G00074;T99112N1C0135G00000;T99112N1C0198G00048;T99112N1C0020G00256;T99112N1C0081G00128;T99112N1C0101G00037;T99112N1C0215G00041…	151
ko00940	Metabolism	Biosynthesis of other secondary metabolites	Phenylpropanoid biosynthesis	31/382 8.12%	195/11142 1.75%	6.62653e-13	6.6928e-11	T99112N1C0063G00078;T99112N1C0393G00008;T99112N1C0017G00132;T99112N1C0010G00075;T99112N1C0198G00048;T99112N1C0021G00218;T99112N1C0185G00031;T99112N1C0009G00080;T99112N1C0042G00135;T99112N1C0194G00042;T99112N1C0135G00016;T99112N1C0119G00104;T99112N1C0014G00310;T99112N1C0135G00018;T99112N1C0039G00159;T99112N1C0028G00250;T99112N1C0003G00197;T99112N1C0451G00011;T99112N1C0364G00016;T99112N1C0014G00305…	31
ko01100	Metabolism	Global and overview maps	Metabolic pathways	216/382 56.54%	4412/11142 39.6%	7.52263e-12	7.59785e-10	T99112N1C0063G00078;T99112N1C0633G00000;T99112N1C0072G00061;T99112N1C0393G00008;T99112N1C0066G00031;T99112N1C0230G00015;T99112N1C0317G00016;T99112N1C0095G00007;T99112N1C0066G00016;T99112N1C0170G00012;T99112N1C0002G00360;T99112N1C0199G00019;T99112N1C0030G00145;T99112N1C0141G00138;T99112N1C0017G00132;T99112N1C0199G00018;T99112N1C0010G00075;T99112N1C0068G00162;T99112N1C0026G00258;T99112N1C0212G00019…	216
ko00511	Metabolism	Glycan biosynthesis and metabolism	Other glycan degradation	18/382 4.71%	112/11142 1.01%	4.25694e-08	4.29951e-06	T99112N1C0060G00169;T99112N1C0830G00006;T99112N1C0125G00089;novel.7457;T99112N1C0030G00167;T99112N1C0387G00025;T99112N1C0046G00176;T99112N1C0170G00060;T99112N1C0155G00106;T99112N1C0057G00132;T99112N1C0473G00000;novel.4864;T99112N1C0072G00047;T99112N1C0125G00064;T99112N1C0066G00096;T99112N1C0122G00033;T99112N1C0003G00028;T99112N1C0361G00001	18
ko00941	Metabolism	Biosynthesis of other secondary metabolites	Flavonoid biosynthesis	13/382 3.4%	63/11142 0.57%	1.62939e-07	1.64569e-05	T99112N1C0198G00048;T99112N1C0009G00080;T99112N1C0194G00042;T99112N1C0105G00038;T99112N1C0000G00415;T99112N1C0039G00159;T99112N1C0488G00015;T99112N1C0210G00009;T99112N1C0002G00475;novel.3166;T99112N1C0042G00005;T99112N1C0184G00040;novel.8441	13
ko00073	Metabolism	Lipid metabolism	Cutin, suberine and wax biosynthesis	11/382 2.88%	58/11142 0.52%	3.55951e-06	0.000359511	T99112N1C0081G00119;T99112N1C0429G00014;T99112N1C0591G00012;T99112N1C0135G00087;T99112N1C0081G00110;T99112N1C0135G00083;T99112N1C0591G00009;T99112N1C0038G00107;T99112N1C0021G00235;T99112N1C0135G00080;T99112N1C0016G00036	11
ko04626	Organismal Systems	Environmental adaptation	Plant-pathogen interaction	41/382 10.73%	562/11142 5.04%	3.65026e-06	0.000368676	T99112N1C0212G00000;T99112N1C0093G00059;T99112N1C0080G00018;T99112N1C0160G00029;T99112N1C0051G00102;T99112N1C0169G00014;T99112N1C0054G00141;T99112N1C0161G00114;T99112N1C1042G00001;T99112N1C0226G00022;T99112N1C0141G00109;T99112N1C0261G00016;T99112N1C0155G00060;T99112N1C0998G00005;T99112N1C0051G00107;T99112N1C0395G00017;T99112N1C0585G00002;T99112N1C0666G00006;T99112N1C0006G00395;T99112N1C0185G00011…	41
ko00999	Metabolism	Biosynthesis of other secondary metabolites	Biosynthesis of various plant secondary metabolites	12/382 3.14%	70/11142 0.63%	3.91348e-06	0.000395261	T99112N1C0002G00360;T99112N1C0002G00049;T99112N1C0020G00256;T99112N1C0568G00008;T99112N1C0098G00088;T99112N1C0063G00103;T99112N1C0063G00106;T99112N1C0084G00015;T99112N1C0566G00007;T99112N1C0119G00077;T99112N1C0046G00094;T99112N1C0014G00335	12
ko00908	Metabolism	Metabolism of terpenoids and polyketides	Zeatin biosynthesis	11/382 2.88%	63/11142 0.57%	8.25361e-06	0.000833615	T99112N1C0098G00040;T99112N1C0178G00043;T99112N1C0029G00069;T99112N1C0098G00022;T99112N1C0098G00031;novel.7910;T99112N1C0098G00035;novel.5870;T99112N1C0098G00030;T99112N1C0281G00019;T99112N1C0089G00099	11
ko00040	Metabolism	Carbohydrate metabolism	Pentose and glucuronate interconversions	17/382 4.45%	152/11142 1.36%	1.73936e-05	0.00175676	T99112N1C0072G00061;T99112N1C0095G00007;T99112N1C0068G00162;T99112N1C0212G00132;T99112N1C0209G00111;novel.4444;T99112N1C0661G00006;T99112N1C0030G00067;T99112N1C0009G00119;T99112N1C0072G00060;novel.3727;T99112N1C0628G00005;T99112N1C0031G00030;T99112N1C0116G00033;T99112N1C0206G00015;T99112N1C0525G00005;novel.8964	17
ko04016	Environmental Information Processing	Signal transduction	MAPK signaling pathway - plant	28/382 7.33%	387/11142 3.47%	0.000155818	0.0157376	T99112N1C0071G00076;T99112N1C0007G00070;T99112N1C0037G00011;T99112N1C0080G00018;T99112N1C0002G00479;T99112N1C0129G00181;T99112N1C0051G00102;T99112N1C0043G00155;T99112N1C0007G00297;T99112N1C0013G00089;T99112N1C0755G00007;T99112N1C0998G00005;T99112N1C0123G00040;T99112N1C0006G00395;T99112N1C0105G00099;novel.967;T99112N1C0029G00207;T99112N1C0010G00230;T99112N1C0100G00136;T99112N1C0526G00042;novel.912…	28
ko04075	Environmental Information Processing	Signal transduction	Plant hormone signal transduction	37/382 9.69%	574/11142 5.15%	0.000156029	0.0157589	T99112N1C0042G00048;T99112N1C0318G00021;T99112N1C0037G00011;T99112N1C0701G00009;T99112N1C0721G00014;T99112N1C0737G00013;novel.4572;T99112N1C0479G00010;T99112N1C0002G00010;T99112N1C0129G00181;T99112N1C0130G00098;T99112N1C0051G00102;T99112N1C0093G00014;T99112N1C0230G00019;novel.2738;T99112N1C0007G00297;T99112N1C0677G00000;novel.8446;T99112N1C0011G00144;T99112N1C0084G00094;T99112N1C0331G00030;T99112…	37
ko00945	Metabolism	Biosynthesis of other secondary metabolites	Stilbenoid, diarylheptanoid and gingerol biosynthesis	6/382 1.57%	25/11142 0.22%	0.000158922	0.0160511	T99112N1C0198G00048;T99112N1C0009G00080;T99112N1C0194G00042;T99112N1C0039G00159;T99112N1C0002G00475;T99112N1C0184G00040	6
ko04712	Organismal Systems	Environmental adaptation	Circadian rhythm - plant	15/382 3.93%	149/11142 1.34%	0.000179709	0.0181506	T99112N1C0701G00009;T99112N1C0479G00010;T99112N1C0830G00018;T99112N1C0130G00098;T99112N1C0003G00327;T99112N1C0003G00446;novel.5889;T99112N1C0076G00038;T99112N1C0008G00127;T99112N1C0412G00006;T99112N1C0935G00012;T99112N1C0012G00232;T99112N1C0212G00027;T99112N1C0204G00004;T99112N1C0112G00053	15
ko00052	Metabolism	Carbohydrate metabolism	Galactose metabolism	12/382 3.14%	111/11142 1%	0.000410049	0.0414149	T99112N1C0633G00000;T99112N1C0317G00016;T99112N1C0170G00012;T99112N1C0199G00019;T99112N1C0199G00018;T99112N1C0068G00162;T99112N1C0177G00074;T99112N1C0153G00144;novel.7457;T99112N1C0387G00025;T99112N1C0009G00095;T99112N1C0199G00034	12
ko00460	Metabolism	Metabolism of other amino acids	Cyanoamino acid metabolism	10/382 2.62%	87/11142 0.78%	0.000758834	0.0766422	T99112N1C0002G00360;T99112N1C0428G00000;T99112N1C0152G00031;T99112N1C0170G00146;T99112N1C0063G00103;T99112N1C0063G00106;T99112N1C0170G00151;T99112N1C0170G00147;T99112N1C0046G00094;T99112N1C0014G00335	10
ko00062	Metabolism	Lipid metabolism	Fatty acid elongation	6/382 1.57%	34/11142 0.31%	0.000929899	0.0939197	T99112N1C0226G00022;T99112N1C0395G00017;T99112N1C0666G00006;T99112N1C0398G00006;T99112N1C0140G00040;novel.6330	6
ko00592	Metabolism	Lipid metabolism	alpha-Linolenic acid metabolism	10/382 2.62%	98/11142 0.88%	0.00190476	0.192381	T99112N1C0069G00019;T99112N1C0036G00037;T99112N1C0001G00275;T99112N1C0045G00075;T99112N1C0040G00029;T99112N1C0014G00427;T99112N1C0639G00019;T99112N1C0741G00000;T99112N1C0155G00117;T99112N1C0296G00000	10
ko00910	Metabolism	Energy metabolism	Nitrogen metabolism	5/382 1.31%	32/11142 0.29%	0.00432986	0.437316	T99112N1C0006G00385;T99112N1C0026G00258;T99112N1C0261G00012;T99112N1C0159G00030;T99112N1C0861G00001	5
ko00904	Metabolism	Metabolism of terpenoids and polyketides	Diterpenoid biosynthesis	4/382 1.05%	25/11142 0.22%	0.00972151	0.981872	T99112N1C0212G00019;T99112N1C0155G00047;T99112N1C0022G00112;novel.5586	4
ko00430	Metabolism	Metabolism of other amino acids	Taurine and hypotaurine metabolism	2/382 0.52%	5/11142 0.04%	0.010945	1	T99112N1C0152G00031;T99112N1C0088G00033	2
ko00942	Metabolism	Biosynthesis of other secondary metabolites	Anthocyanin biosynthesis	3/382 0.79%	15/11142 0.13%	0.0133837	1	T99112N1C0142G00016;T99112N1C0081G00082;T99112N1C0035G00196	3
ko00053	Metabolism	Carbohydrate metabolism	Ascorbate and aldarate metabolism	9/382 2.36%	116/11142 1.04%	0.0181198	1	T99112N1C0068G00162;T99112N1C0040G00043;T99112N1C0090G00131;T99112N1C0153G00077;T99112N1C0030G00067;T99112N1C0794G00009;T99112N1C0747G00000;T99112N1C0095G00030;novel.5445	9
ko01040	Metabolism	Lipid metabolism	Biosynthesis of unsaturated fatty acids	5/382 1.31%	46/11142 0.41%	0.0199718	1	T99112N1C0036G00037;T99112N1C0001G00275;T99112N1C0045G00075;T99112N1C0040G00029;T99112N1C0141G00155	5
ko00071	Metabolism	Lipid metabolism	Fatty acid degradation	9/382 2.36%	119/11142 1.07%	0.0210428	1	T99112N1C0135G00013;T99112N1C0069G00019;T99112N1C0036G00037;T99112N1C0429G00014;T99112N1C0001G00275;T99112N1C0045G00075;T99112N1C0040G00029;T99112N1C0148G00087;T99112N1C0055G00091	9
ko00909	Metabolism	Metabolism of terpenoids and polyketides	Sesquiterpenoid and triterpenoid biosynthesis	3/382 0.79%	18/11142 0.16%	0.0222509	1	T99112N1C0066G00031;T99112N1C0141G00138;T99112N1C0004G00402	3
ko02010	Environmental Information Processing	Membrane transport	ABC transporters	9/382 2.36%	122/11142 1.09%	0.0242909	1	T99112N1C1443G00000;T99112N1C0590G00002;T99112N1C0951G00000;T99112N1C0156G00114;T99112N1C0874G00002;T99112N1C0017G00155;T99112N1C1162G00006;T99112N1C0766G00002;novel.12152	9
ko00750	Metabolism	Metabolism of cofactors and vitamins	Vitamin B6 metabolism	3/382 0.79%	21/11142 0.19%	0.0336347	1	T99112N1C0423G00007;T99112N1C0423G00010;T99112N1C0423G00005	3
ko01212	Metabolism	Global and overview maps	Fatty acid metabolism	9/382 2.36%	132/11142 1.18%	0.0376764	1	T99112N1C0069G00019;T99112N1C0036G00037;T99112N1C0001G00275;T99112N1C0045G00075;T99112N1C0040G00029;T99112N1C0148G00087;T99112N1C0141G00155;T99112N1C0832G00005;T99112N1C0055G00091	9
ko00500	Metabolism	Carbohydrate metabolism	Starch and sucrose metabolism	17/382 4.45%	312/11142 2.8%	0.0403595	1	T99112N1C0633G00000;T99112N1C0230G00015;T99112N1C0317G00016;T99112N1C0002G00360;T99112N1C0177G00074;T99112N1C0135G00000;T99112N1C0164G00016;T99112N1C0063G00103;T99112N1C0340G00022;T99112N1C0063G00106;T99112N1C0492G00006;T99112N1C0170G00144;T99112N1C0046G00094;T99112N1C0103G00064;T99112N1C0155G00199;T99112N1C0014G00335;T99112N1C0086G00106	17
ko00901	Metabolism	Biosynthesis of other secondary metabolites	Indole alkaloid biosynthesis	3/382 0.79%	23/11142 0.21%	0.0426035	1	T99112N1C0008G00079;T99112N1C0112G00089;novel.12149	3
ko00130	Metabolism	Metabolism of cofactors and vitamins	Ubiquinone and other terpenoid-quinone biosynthesis	7/382 1.83%	100/11142 0.9%	0.0558067	1	T99112N1C0215G00041;T99112N1C0021G00218;novel.9824;T99112N1C0527G00008;T99112N1C0451G00011;T99112N1C0364G00016;novel.5477	7
ko00380	Metabolism	Amino acid metabolism	Tryptophan metabolism	8/382 2.09%	123/11142 1.1%	0.0607026	1	T99112N1C0218G00001;T99112N1C0025G00000;T99112N1C0148G00087;T99112N1C0043G00155;T99112N1C0519G00011;T99112N1C0055G00091;T99112N1C0146G00039;T99112N1C0073G00115	8
ko00944	Metabolism	Biosynthesis of other secondary metabolites	Flavone and flavonol biosynthesis	2/382 0.52%	13/11142 0.12%	0.0712697	1	T99112N1C0210G00009;novel.8441	2
ko00591	Metabolism	Lipid metabolism	Linoleic acid metabolism	2/382 0.52%	14/11142 0.13%	0.0813177	1	T99112N1C0741G00000;T99112N1C0296G00000	2
ko00520	Metabolism	Carbohydrate metabolism	Amino sugar and nucleotide sugar metabolism	14/382 3.66%	282/11142 2.53%	0.105951	1	T99112N1C0068G00162;T99112N1C0191G00015;T99112N1C0007G00226;T99112N1C0404G00014;T99112N1C0030G00067;T99112N1C0747G00000;T99112N1C0640G00018;novel.8477;T99112N1C0095G00030;T99112N1C0170G00144;T99112N1C0212G00083;T99112N1C0037G00170;T99112N1C0019G00276;T99112N1C0822G00016	14
ko00600	Metabolism	Lipid metabolism	Sphingolipid metabolism	5/382 1.31%	79/11142 0.71%	0.134249	1	T99112N1C0153G00144;novel.7457;T99112N1C0387G00025;T99112N1C0001G00626;T99112N1C0038G00165	5
ko00905	Metabolism	Metabolism of terpenoids and polyketides	Brassinosteroid biosynthesis	2/382 0.52%	19/11142 0.17%	0.136855	1	T99112N1C0030G00145;T99112N1C0914G00013	2
ko00601	Metabolism	Glycan biosynthesis and metabolism	Glycosphingolipid biosynthesis - lacto and neolacto series	1/382 0.26%	5/11142 0.04%	0.160092	1	T99112N1C0105G00006	1
ko00603	Metabolism	Glycan biosynthesis and metabolism	Glycosphingolipid biosynthesis - globo and isoglobo series	2/382 0.52%	22/11142 0.2%	0.173188	1	T99112N1C0153G00144;T99112N1C0105G00006	2
ko04146	Cellular Processes	Transport and catabolism	Peroxisome	8/382 2.09%	160/11142 1.44%	0.184061	1	T99112N1C0036G00037;T99112N1C0001G00275;T99112N1C0045G00075;T99112N1C0040G00029;T99112N1C0127G00035;T99112N1C0043G00155;T99112N1C0057G00033;T99112N1C0016G00036	8
ko00906	Metabolism	Metabolism of terpenoids and polyketides	Carotenoid biosynthesis	3/382 0.79%	44/11142 0.39%	0.190822	1	T99112N1C0162G00035;T99112N1C0009G00038;novel.9762	3
ko00410	Metabolism	Metabolism of other amino acids	beta-Alanine metabolism	5/382 1.31%	91/11142 0.82%	0.201891	1	T99112N1C0001G00275;T99112N1C0045G00075;T99112N1C0040G00029;T99112N1C0002G00639;T99112N1C0055G00091	5
ko00650	Metabolism	Carbohydrate metabolism	Butanoate metabolism	4/382 1.05%	69/11142 0.62%	0.211354	1	T99112N1C0148G00087;T99112N1C0069G00121;T99112N1C0055G00091;T99112N1C0057G00033	4
ko00900	Metabolism	Metabolism of terpenoids and polyketides	Terpenoid backbone biosynthesis	5/382 1.31%	93/11142 0.83%	0.214145	1	T99112N1C0030G00258;T99112N1C0148G00087;T99112N1C0013G00220;T99112N1C0116G00062;novel.11077	5
ko00561	Metabolism	Lipid metabolism	Glycerolipid metabolism	6/382 1.57%	119/11142 1.07%	0.224052	1	T99112N1C0063G00221;T99112N1C0153G00144;T99112N1C0431G00000;T99112N1C0088G00078;T99112N1C0001G00046;T99112N1C0061G00007	6
ko00710	Metabolism	Energy metabolism	Carbon fixation by Calvin cycle	5/382 1.31%	95/11142 0.85%	0.226627	1	T99112N1C0028G00274;T99112N1C0167G00010;T99112N1C0068G00066;T99112N1C0167G00005;T99112N1C0608G00018	5
ko00010	Metabolism	Carbohydrate metabolism	Glycolysis / Gluconeogenesis	11/382 2.88%	249/11142 2.23%	0.235942	1	T99112N1C0135G00013;T99112N1C0150G00014;T99112N1C0028G00274;T99112N1C0009G00095;T99112N1C0068G00066;T99112N1C0069G00121;T99112N1C0084G00005;novel.2887;T99112N1C0167G00005;T99112N1C0284G00030;T99112N1C0608G00018	11
ko00630	Metabolism	Carbohydrate metabolism	Glyoxylate and dicarboxylate metabolism	7/382 1.83%	149/11142 1.34%	0.250533	1	T99112N1C0101G00037;T99112N1C0428G00000;T99112N1C0020G00334;T99112N1C0167G00010;T99112N1C0148G00087;T99112N1C0043G00155;T99112N1C0069G00121	7
ko00531	Metabolism	Glycan biosynthesis and metabolism	Glycosaminoglycan degradation	3/382 0.79%	52/11142 0.47%	0.263566	1	T99112N1C0088G00062;novel.7457;T99112N1C0387G00025	3
ko00051	Metabolism	Carbohydrate metabolism	Fructose and mannose metabolism	5/382 1.31%	102/11142 0.92%	0.271829	1	T99112N1C0066G00016;novel.4444;T99112N1C0161G00129;T99112N1C0068G00066;T99112N1C0170G00144	5
ko00740	Metabolism	Metabolism of cofactors and vitamins	Riboflavin metabolism	2/382 0.52%	32/11142 0.29%	0.300538	1	T99112N1C0200G00031;T99112N1C0081G00128	2
ko00564	Metabolism	Lipid metabolism	Glycerophospholipid metabolism	6/382 1.57%	146/11142 1.31%	0.384979	1	T99112N1C0145G00009;T99112N1C0063G00221;T99112N1C0014G00427;T99112N1C0431G00000;T99112N1C0001G00046;T99112N1C0061G00007	6
ko00640	Metabolism	Carbohydrate metabolism	Propanoate metabolism	4/382 1.05%	93/11142 0.83%	0.395777	1	T99112N1C0001G00275;T99112N1C0045G00075;T99112N1C0040G00029;T99112N1C0055G00091	4
ko00620	Metabolism	Carbohydrate metabolism	Pyruvate metabolism	10/382 2.62%	259/11142 2.32%	0.396208	1	T99112N1C0101G00037;T99112N1C0135G00013;T99112N1C0028G00274;T99112N1C0167G00010;T99112N1C0148G00087;T99112N1C0069G00121;T99112N1C0084G00005;T99112N1C0021G00250;T99112N1C0167G00005;T99112N1C0608G00018	10
ko00590	Metabolism	Lipid metabolism	Arachidonic acid metabolism	1/382 0.26%	17/11142 0.15%	0.447609	1	T99112N1C0152G00031	1
ko00604	Metabolism	Glycan biosynthesis and metabolism	Glycosphingolipid biosynthesis - ganglio series	2/382 0.52%	44/11142 0.39%	0.4483	1	novel.7457;T99112N1C0387G00025	2
ko00100	Metabolism	Lipid metabolism	Steroid biosynthesis	2/382 0.52%	46/11142 0.41%	0.47129	1	T99112N1C0778G00003;T99112N1C0004G00402	2
ko00780	Metabolism	Metabolism of cofactors and vitamins	Biotin metabolism	1/382 0.26%	19/11142 0.17%	0.484894	1	T99112N1C0832G00005	1
ko01200	Metabolism	Global and overview maps	Carbon metabolism	19/382 4.97%	559/11142 5.02%	0.550023	1	T99112N1C0101G00037;T99112N1C0428G00000;T99112N1C0135G00013;T99112N1C0020G00334;T99112N1C0001G00275;T99112N1C0150G00014;T99112N1C0028G00274;T99112N1C0045G00075;T99112N1C0040G00029;T99112N1C0167G00010;T99112N1C0148G00087;T99112N1C0043G00155;T99112N1C0068G00066;T99112N1C0069G00121;T99112N1C0084G00005;T99112N1C0021G00250;novel.2887;T99112N1C0167G00005;T99112N1C0608G00018	19
ko00020	Metabolism	Carbohydrate metabolism	Citrate cycle (TCA cycle)	7/382 1.83%	204/11142 1.83%	0.553345	1	T99112N1C0006G00407;T99112N1C0028G00274;T99112N1C0167G00010;T99112N1C0196G00120;T99112N1C0021G00250;T99112N1C0167G00005;T99112N1C0608G00018	7
ko00250	Metabolism	Amino acid metabolism	Alanine, aspartate and glutamate metabolism	3/382 0.79%	84/11142 0.75%	0.55371	1	T99112N1C0170G00146;T99112N1C0170G00151;T99112N1C0170G00147	3
ko00330	Metabolism	Amino acid metabolism	Arginine and proline metabolism	4/382 1.05%	116/11142 1.04%	0.566369	1	T99112N1C0020G00256;T99112N1C0030G00236;T99112N1C0004G00440;T99112N1C0232G00027	4
ko00030	Metabolism	Carbohydrate metabolism	Pentose phosphate pathway	2/382 0.52%	57/11142 0.51%	0.586737	1	T99112N1C0150G00014;T99112N1C0068G00066	2
ko00350	Metabolism	Amino acid metabolism	Tyrosine metabolism	2/382 0.52%	58/11142 0.52%	0.59626	1	T99112N1C0135G00013;T99112N1C0105G00129	2
ko04130	Genetic Information Processing	Folding, sorting and degradation	SNARE interactions in vesicular transport	2/382 0.52%	59/11142 0.53%	0.605617	1	T99112N1C0046G00041;T99112N1C0003G00512	2
ko00360	Metabolism	Amino acid metabolism	Phenylalanine metabolism	2/382 0.52%	61/11142 0.55%	0.623838	1	T99112N1C0105G00129;T99112N1C0055G00091	2
ko00270	Metabolism	Amino acid metabolism	Cysteine and methionine metabolism	8/382 2.09%	254/11142 2.28%	0.647017	1	T99112N1C0568G00008;T99112N1C0098G00088;T99112N1C0093G00158;T99112N1C0167G00010;T99112N1C0084G00015;T99112N1C0566G00007;T99112N1C0484G00030;T99112N1C0727G00003	8
ko00280	Metabolism	Amino acid metabolism	Valine, leucine and isoleucine degradation	4/382 1.05%	133/11142 1.19%	0.673741	1	T99112N1C0036G00037;T99112N1C0148G00087;T99112N1C0055G00091;T99112N1C0057G00033	4
ko00310	Metabolism	Amino acid metabolism	Lysine degradation	4/382 1.05%	133/11142 1.19%	0.673741	1	T99112N1C0148G00087;T99112N1C0127G00035;T99112N1C0021G00113;T99112N1C0055G00091	4
ko01240	Metabolism	Global and overview maps	Biosynthesis of cofactors	16/382 4.19%	519/11142 4.66%	0.706269	1	T99112N1C0081G00128;T99112N1C0215G00041;T99112N1C0568G00008;T99112N1C0428G00000;T99112N1C0423G00007;T99112N1C0098G00088;T99112N1C0030G00067;T99112N1C0747G00000;novel.9824;T99112N1C0527G00008;T99112N1C0566G00007;T99112N1C0423G00010;T99112N1C0095G00030;T99112N1C0832G00005;T99112N1C0423G00005;novel.5477	16
ko01250	Metabolism	Global and overview maps	Biosynthesis of nucleotide sugars	6/382 1.57%	206/11142 1.85%	0.71414	1	T99112N1C0068G00162;T99112N1C0030G00067;T99112N1C0747G00000;T99112N1C0095G00030;T99112N1C0170G00144;T99112N1C0019G00276	6
ko04070	Environmental Information Processing	Signal transduction	Phosphatidylinositol signaling system	3/382 0.79%	141/11142 1.27%	0.86687	1	T99112N1C0080G00001;T99112N1C0010G00230;T99112N1C0055G00087	3
ko00260	Metabolism	Amino acid metabolism	Glycine, serine and threonine metabolism	3/382 0.79%	145/11142 1.3%	0.878944	1	T99112N1C0428G00000;T99112N1C0010G00050;T99112N1C0127G00035	3
ko00061	Metabolism	Lipid metabolism	Fatty acid biosynthesis	1/382 0.26%	63/11142 0.57%	0.889648	1	T99112N1C0832G00005	1
ko00240	Metabolism	Nucleotide metabolism	Pyrimidine metabolism	2/382 0.52%	115/11142 1.03%	0.909149	1	T99112N1C0002G00639;novel.8982	2
ko00670	Metabolism	Metabolism of cofactors and vitamins	One carbon pool by folate	1/382 0.26%	78/11142 0.7%	0.934829	1	T99112N1C0428G00000	1
ko00770	Metabolism	Metabolism of cofactors and vitamins	Pantothenate and CoA biosynthesis	1/382 0.26%	79/11142 0.71%	0.937079	1	T99112N1C0002G00639	1
ko00480	Metabolism	Metabolism of other amino acids	Glutathione metabolism	3/382 0.79%	175/11142 1.57%	0.942449	1	T99112N1C0152G00031;T99112N1C0232G00024;novel.5445	3
ko00860	Metabolism	Metabolism of cofactors and vitamins	Porphyrin metabolism	1/382 0.26%	89/11142 0.8%	0.955729	1	T99112N1C0034G00146	1
ko00230	Metabolism	Nucleotide metabolism	Purine metabolism	2/382 0.52%	176/11142 1.58%	0.984924	1	novel.6384;novel.8982	2
ko04814	Cellular Processes	Cell motility	Motor proteins	3/382 0.79%	235/11142 2.11%	0.98851	1	T99112N1C0141G00164;T99112N1C0002G00202;novel.8650	3
ko03050	Genetic Information Processing	Folding, sorting and degradation	Proteasome	1/382 0.26%	129/11142 1.16%	0.989185	1	T99112N1C0484G00026	1
ko03018	Genetic Information Processing	Folding, sorting and degradation	RNA degradation	3/382 0.79%	239/11142 2.15%	0.989728	1	novel.2887;T99112N1C0530G00006;T99112N1C0655G00008	3
ko00190	Metabolism	Energy metabolism	Oxidative phosphorylation	8/382 2.09%	462/11142 4.15%	0.991069	1	T99112N1C0104G00017;T99112N1C0554G00029;T99112N1C1065G00001;T99112N1C1101G00001;T99112N1C1090G00000;T99112N1C0127G00078;novel.709;T99112N1C0002G00503	8
ko00562	Metabolism	Carbohydrate metabolism	Inositol phosphate metabolism	1/382 0.26%	136/11142 1.22%	0.991554	1	novel.3484	1
ko03083	Genetic Information Processing	Chromosome	Polycomb repressive complex	1/382 0.26%	140/11142 1.26%	0.992667	1	T99112N1C0005G00145	1
ko01232	Metabolism	Global and overview maps	Nucleotide metabolism	1/382 0.26%	155/11142 1.39%	0.995685	1	novel.8982	1
ko04144	Cellular Processes	Transport and catabolism	Endocytosis	3/382 0.79%	271/11142 2.43%	0.995876	1	T99112N1C0011G00188;T99112N1C0003G00089;T99112N1C0011G00195	3
ko03430	Genetic Information Processing	Replication and repair	Mismatch repair	1/382 0.26%	161/11142 1.44%	0.996511	1	novel.12165	1
ko01230	Metabolism	Global and overview maps	Biosynthesis of amino acids	7/382 1.83%	474/11142 4.25%	0.997412	1	T99112N1C0568G00008;T99112N1C0428G00000;T99112N1C0098G00088;T99112N1C0010G00050;T99112N1C0566G00007;T99112N1C0084G00005;novel.2887	7
ko03440	Genetic Information Processing	Replication and repair	Homologous recombination	1/382 0.26%	199/11142 1.79%	0.999093	1	novel.12165	1
ko03030	Genetic Information Processing	Replication and repair	DNA replication	1/382 0.26%	204/11142 1.83%	0.999241	1	novel.12165	1
ko03015	Genetic Information Processing	Translation	mRNA surveillance pathway	2/382 0.52%	286/11142 2.57%	0.999535	1	T99112N1C0020G00366;T99112N1C0530G00006	2
ko04145	Cellular Processes	Transport and catabolism	Phagosome	1/382 0.26%	221/11142 1.98%	0.999585	1	T99112N1C0104G00017	1
ko03040	Genetic Information Processing	Transcription	Spliceosome	5/382 1.31%	454/11142 4.07%	0.999605	1	T99112N1C0011G00188;novel.5154;T99112N1C0020G00366;T99112N1C0011G00195;T99112N1C0655G00008	5
ko03420	Genetic Information Processing	Replication and repair	Nucleotide excision repair	1/382 0.26%	263/11142 2.36%	0.999907	1	novel.12165	1
ko04141	Genetic Information Processing	Folding, sorting and degradation	Protein processing in endoplasmic reticulum	5/382 1.31%	553/11142 4.96%	0.999977	1	T99112N1C0011G00188;T99112N1C0005G00145;T99112N1C0321G00001;T99112N1C0161G00128;T99112N1C0011G00195	5
ko03013	Genetic Information Processing	Translation	Nucleocytoplasmic transport	1/382 0.26%	346/11142 3.11%	0.999995	1	T99112N1C0020G00366	1
ko04120	Genetic Information Processing	Folding, sorting and degradation	Ubiquitin mediated proteolysis	1/382 0.26%	373/11142 3.35%	0.999998	1	T99112N1C0005G00145	1
ko03010	Genetic Information Processing	Translation	Ribosome	1/382 0.26%	933/11142 8.37%	1	1	T99112N1C1065G00006	1

## Sheet: S6
Supplementary Table S6: KEGG enrichment analysis of up-regulated DEGs in the comparison of T3 vs T0
KEGG_map	KEGG_level_1	KEGG_level_2	Description	DiffRatio	BgRatio	P-value	Adjusted P-value	All_index	Count_all
ko04075	Environmental Information Processing	Signal transduction	Plant hormone signal transduction	26/109 23.85%	574/11142 5.15%	3.0031e-11	1.71177e-09	T99112N1C0706G00020;T99112N1C0361G00016;T99112N1C0498G00003;T99112N1C0498G00004;T99112N1C0294G00003;T99112N1C0129G00146;T99112N1C0004G00260;T99112N1C0044G00080;T99112N1C0669G00027;T99112N1C0279G00032;T99112N1C0159G00057;T99112N1C0010G00261;T99112N1C0026G00199;T99112N1C0060G00091;T99112N1C0153G00106;T99112N1C0129G00148;T99112N1C0062G00229;T99112N1C0003G00237;novel.11644;novel.2958;T99112N1C0008G00…	26
ko00904	Metabolism	Metabolism of terpenoids and polyketides	Diterpenoid biosynthesis	4/109 3.67%	25/11142 0.22%	9.35706e-05	0.00533352	T99112N1C0217G00012;T99112N1C0014G00505;novel.7333;novel.5061	4
ko00040	Metabolism	Carbohydrate metabolism	Pentose and glucuronate interconversions	6/109 5.5%	152/11142 1.36%	0.00373273	0.212766	T99112N1C0115G00101;T99112N1C0021G00069;T99112N1C0964G00001;T99112N1C0318G00008;T99112N1C0675G00036;T99112N1C0196G00086	6
ko00905	Metabolism	Metabolism of terpenoids and polyketides	Brassinosteroid biosynthesis	2/109 1.83%	19/11142 0.17%	0.0145484	0.829257	T99112N1C0411G00025;T99112N1C0066G00168	2
ko04712	Organismal Systems	Environmental adaptation	Circadian rhythm - plant	5/109 4.59%	149/11142 1.34%	0.0153801	0.876665	T99112N1C0004G00260;T99112N1C0013G00027;T99112N1C0706G00031;T99112N1C0013G00005;T99112N1C0517G00019	5
ko00073	Metabolism	Lipid metabolism	Cutin, suberine and wax biosynthesis	3/109 2.75%	58/11142 0.52%	0.0190405	1	T99112N1C0101G00045;T99112N1C0016G00033;T99112N1C0109G00068	3
ko00940	Metabolism	Biosynthesis of other secondary metabolites	Phenylpropanoid biosynthesis	5/109 4.59%	195/11142 1.75%	0.0423637	1	T99112N1C0056G00223;T99112N1C0248G00060;novel.8924;T99112N1C0073G00103;T99112N1C0026G00161	5
ko04626	Organismal Systems	Environmental adaptation	Plant-pathogen interaction	10/109 9.17%	562/11142 5.04%	0.0481649	1	T99112N1C0099G00116;T99112N1C0069G00165;T99112N1C0488G00019;T99112N1C0062G00229;T99112N1C0105G00041;T99112N1C0042G00097;T99112N1C0001G00027;T99112N1C0670G00008;T99112N1C0133G00012;T99112N1C0428G00015	10
ko00966	Metabolism	Biosynthesis of other secondary metabolites	Glucosinolate biosynthesis	1/109 0.92%	11/11142 0.1%	0.102542	1	T99112N1C0344G00014	1
ko00053	Metabolism	Carbohydrate metabolism	Ascorbate and aldarate metabolism	3/109 2.75%	116/11142 1.04%	0.104856	1	T99112N1C0151G00017;novel.2405;T99112N1C0021G00066	3
ko00380	Metabolism	Amino acid metabolism	Tryptophan metabolism	3/109 2.75%	123/11142 1.1%	0.119393	1	novel.8443;T99112N1C0073G00103;T99112N1C0344G00014	3
ko00944	Metabolism	Biosynthesis of other secondary metabolites	Flavone and flavonol biosynthesis	1/109 0.92%	13/11142 0.12%	0.120034	1	T99112N1C0009G00040	1
ko04136	Cellular Processes	Transport and catabolism	Autophagy - other	2/109 1.83%	67/11142 0.6%	0.139528	1	T99112N1C1026G00001;T99112N1C0570G00021	2
ko00909	Metabolism	Metabolism of terpenoids and polyketides	Sesquiterpenoid and triterpenoid biosynthesis	1/109 0.92%	18/11142 0.16%	0.162298	1	T99112N1C0014G00488	1
ko04146	Cellular Processes	Transport and catabolism	Peroxisome	3/109 2.75%	160/11142 1.44%	0.206316	1	T99112N1C0016G00033;T99112N1C0109G00068;T99112N1C0069G00138	3
ko00480	Metabolism	Metabolism of other amino acids	Glutathione metabolism	3/109 2.75%	175/11142 1.57%	0.244933	1	T99112N1C0028G00120;T99112N1C0232G00026;T99112N1C0564G00006	3
ko00520	Metabolism	Carbohydrate metabolism	Amino sugar and nucleotide sugar metabolism	4/109 3.67%	282/11142 2.53%	0.2979	1	T99112N1C0030G00149;T99112N1C0768G00001;T99112N1C0212G00081;T99112N1C0077G00113	4
ko04016	Environmental Information Processing	Signal transduction	MAPK signaling pathway - plant	5/109 4.59%	387/11142 3.47%	0.328419	1	T99112N1C0069G00165;T99112N1C0062G00229;T99112N1C0008G00421;T99112N1C0001G00027;T99112N1C0223G00036	5
ko00563	Metabolism	Glycan biosynthesis and metabolism	Glycosylphosphatidylinositol (GPI)-anchor biosynthesis	1/109 0.92%	46/11142 0.41%	0.364374	1	T99112N1C0005G00187	1
ko00562	Metabolism	Carbohydrate metabolism	Inositol phosphate metabolism	2/109 1.83%	136/11142 1.22%	0.385196	1	T99112N1C0010G00170;T99112N1C0051G00129	2
ko03040	Genetic Information Processing	Transcription	Spliceosome	5/109 4.59%	454/11142 4.07%	0.458867	1	T99112N1C0011G00168;T99112N1C0011G00169;T99112N1C0865G00005;T99112N1C0709G00003;T99112N1C1041G00003	5
ko00061	Metabolism	Lipid metabolism	Fatty acid biosynthesis	1/109 0.92%	63/11142 0.57%	0.462641	1	T99112N1C0069G00138	1
ko00941	Metabolism	Biosynthesis of other secondary metabolites	Flavonoid biosynthesis	1/109 0.92%	63/11142 0.57%	0.462641	1	T99112N1C0009G00040	1
ko00513	Metabolism	Glycan biosynthesis and metabolism	Various types of N-glycan biosynthesis	1/109 0.92%	66/11142 0.59%	0.478347	1	novel.3904	1
ko04144	Cellular Processes	Transport and catabolism	Endocytosis	3/109 2.75%	271/11142 2.43%	0.497094	1	T99112N1C0011G00168;T99112N1C0011G00169;T99112N1C0051G00129	3
ko00400	Metabolism	Amino acid metabolism	Phenylalanine, tyrosine and tryptophan biosynthesis	1/109 0.92%	77/11142 0.69%	0.532142	1	T99112N1C0590G00004	1
ko00500	Metabolism	Carbohydrate metabolism	Starch and sucrose metabolism	3/109 2.75%	312/11142 2.8%	0.592826	1	T99112N1C0161G00035;novel.281;T99112N1C0155G00187	3
ko01250	Metabolism	Global and overview maps	Biosynthesis of nucleotide sugars	2/109 1.83%	206/11142 1.85%	0.601981	1	T99112N1C0030G00149;T99112N1C0077G00113	2
ko00710	Metabolism	Energy metabolism	Carbon fixation by Calvin cycle	1/109 0.92%	95/11142 0.85%	0.60856	1	T99112N1C0008G00376	1
ko00130	Metabolism	Metabolism of cofactors and vitamins	Ubiquinone and other terpenoid-quinone biosynthesis	1/109 0.92%	100/11142 0.9%	0.627498	1	T99112N1C0234G00012	1
ko00051	Metabolism	Carbohydrate metabolism	Fructose and mannose metabolism	1/109 0.92%	102/11142 0.92%	0.634816	1	T99112N1C0077G00113	1
ko04141	Genetic Information Processing	Folding, sorting and degradation	Protein processing in endoplasmic reticulum	5/109 4.59%	553/11142 4.96%	0.635104	1	T99112N1C0011G00168;T99112N1C0178G00000;T99112N1C0011G00169;novel.3904;novel.2066	5
ko00510	Metabolism	Glycan biosynthesis and metabolism	N-Glycan biosynthesis	1/109 0.92%	109/11142 0.98%	0.659326	1	novel.3904	1
ko03060	Genetic Information Processing	Folding, sorting and degradation	Protein export	1/109 0.92%	113/11142 1.01%	0.672592	1	T99112N1C0936G00004	1
ko04814	Cellular Processes	Cell motility	Motor proteins	2/109 1.83%	235/11142 2.11%	0.673559	1	novel.9281;T99112N1C0010G00313	2
ko00330	Metabolism	Amino acid metabolism	Arginine and proline metabolism	1/109 0.92%	116/11142 1.04%	0.682205	1	T99112N1C0011G00298	1
ko01210	Metabolism	Global and overview maps	2-Oxocarboxylic acid metabolism	1/109 0.92%	116/11142 1.04%	0.682205	1	T99112N1C0344G00014	1
ko00071	Metabolism	Lipid metabolism	Fatty acid degradation	1/109 0.92%	119/11142 1.07%	0.691538	1	T99112N1C0069G00138	1
ko02010	Environmental Information Processing	Membrane transport	ABC transporters	1/109 0.92%	122/11142 1.09%	0.700599	1	T99112N1C0155G00010	1
ko03020	Genetic Information Processing	Transcription	RNA polymerase	1/109 0.92%	122/11142 1.09%	0.700599	1	T99112N1C0866G00011	1
ko01212	Metabolism	Global and overview maps	Fatty acid metabolism	1/109 0.92%	132/11142 1.18%	0.72894	1	T99112N1C0069G00138	1
ko00280	Metabolism	Amino acid metabolism	Valine, leucine and isoleucine degradation	1/109 0.92%	133/11142 1.19%	0.731624	1	T99112N1C0154G00078	1
ko04070	Environmental Information Processing	Signal transduction	Phosphatidylinositol signaling system	1/109 0.92%	141/11142 1.27%	0.752165	1	T99112N1C0051G00129	1
ko01100	Metabolism	Global and overview maps	Metabolic pathways	40/109 36.7%	4412/11142 39.6%	0.763369	1	T99112N1C0056G00223;T99112N1C0161G00035;T99112N1C0151G00017;T99112N1C0030G00149;novel.8443;T99112N1C0011G00298;T99112N1C0217G00012;T99112N1C0768G00001;T99112N1C0010G00170;T99112N1C0115G00101;T99112N1C0248G00060;T99112N1C0028G00120;novel.8924;novel.2405;T99112N1C0021G00069;T99112N1C0232G00026;T99112N1C0212G00081;T99112N1C0073G00103;T99112N1C0008G00376;T99112N1C0021G00066;T99112N1C0964G00001;T99112…	40
ko00564	Metabolism	Lipid metabolism	Glycerophospholipid metabolism	1/109 0.92%	146/11142 1.31%	0.764204	1	T99112N1C0301G00000	1
ko00970	Genetic Information Processing	Translation	Aminoacyl-tRNA biosynthesis	1/109 0.92%	198/11142 1.78%	0.859709	1	novel.11852	1
ko03440	Genetic Information Processing	Replication and repair	Homologous recombination	1/109 0.92%	199/11142 1.79%	0.861106	1	T99112N1C0049G00023	1
ko00270	Metabolism	Amino acid metabolism	Cysteine and methionine metabolism	1/109 0.92%	254/11142 2.28%	0.920022	1	T99112N1C0011G00298	1
ko00620	Metabolism	Carbohydrate metabolism	Pyruvate metabolism	1/109 0.92%	259/11142 2.32%	0.923946	1	T99112N1C0008G00376	1
ko03420	Genetic Information Processing	Replication and repair	Nucleotide excision repair	1/109 0.92%	263/11142 2.36%	0.926948	1	T99112N1C0866G00011	1
ko03008	Genetic Information Processing	Translation	Ribosome biogenesis in eukaryotes	1/109 0.92%	290/11142 2.6%	0.944357	1	T99112N1C0573G00003	1
ko01110	Metabolism	Global and overview maps	Biosynthesis of secondary metabolites	15/109 13.76%	2238/11142 20.09%	0.967033	1	T99112N1C0056G00223;T99112N1C0411G00025;T99112N1C0066G00168;T99112N1C0217G00012;T99112N1C0248G00060;novel.8924;T99112N1C0073G00103;T99112N1C0014G00505;T99112N1C0009G00040;T99112N1C0026G00161;T99112N1C0590G00004;novel.7333;novel.5061;T99112N1C0234G00012;T99112N1C0344G00014	15
ko03013	Genetic Information Processing	Translation	Nucleocytoplasmic transport	1/109 0.92%	346/11142 3.11%	0.96843	1	novel.5192	1
ko03010	Genetic Information Processing	Translation	Ribosome	4/109 3.67%	933/11142 8.37%	0.984392	1	novel.2385;T99112N1C0231G00050;T99112N1C0281G00024;T99112N1C0483G00026	4
ko01230	Metabolism	Global and overview maps	Biosynthesis of amino acids	1/109 0.92%	474/11142 4.25%	0.991453	1	T99112N1C0590G00004	1
ko01240	Metabolism	Global and overview maps	Biosynthesis of cofactors	1/109 0.92%	519/11142 4.66%	0.994621	1	T99112N1C0234G00012	1
ko01200	Metabolism	Global and overview maps	Carbon metabolism	1/109 0.92%	559/11142 5.02%	0.996442	1	T99112N1C0008G00376	1

## Sheet: S7
Supplementary Table S7: KEGG enrichment analysis of down-regulated DEGs in the comparison of T3 vs T0
KEGG_map	KEGG_level_1	KEGG_level_2	Description	DiffRatio	BgRatio	P-value	Adjusted P-value	All_index	Count_all
ko01110	Metabolism	Global and overview maps	Biosynthesis of secondary metabolites	152/325 46.77%	2238/11142 20.09%	3.79674e-28	4.06251e-26	T99112N1C0063G00078;T99112N1C0002G00360;T99112N1C0101G00037;T99112N1C0069G00019;T99112N1C0040G00029;T99112N1C0036G00037;T99112N1C0010G00075;T99112N1C0009G00095;T99112N1C0020G00334;T99112N1C0042G00135;T99112N1C0045G00075;T99112N1C0167G00010;novel.6024;T99112N1C0405G00012;T99112N1C0001G00275;T99112N1C0135G00000;T99112N1C0020G00353;T99112N1C0002G00049;T99112N1C0192G00027;T99112N1C0170G00146;T99112N1…	152
ko01100	Metabolism	Global and overview maps	Metabolic pathways	201/325 61.85%	4412/11142 39.6%	1.8091e-16	1.93573e-14	T99112N1C0063G00078;T99112N1C0066G00016;T99112N1C0002G00360;T99112N1C0101G00037;T99112N1C0069G00019;T99112N1C0040G00029;T99112N1C0036G00037;T99112N1C0153G00144;T99112N1C0010G00075;T99112N1C0232G00024;T99112N1C0009G00095;T99112N1C0191G00015;T99112N1C0150G00014;T99112N1C0020G00334;T99112N1C0170G00012;T99112N1C0199G00019;T99112N1C0042G00135;novel.4444;T99112N1C0045G00075;T99112N1C0167G00010;T99112N1…	201
ko00940	Metabolism	Biosynthesis of other secondary metabolites	Phenylpropanoid biosynthesis	23/325 7.08%	195/11142 1.75%	1.12963e-08	1.20871e-06	T99112N1C0063G00078;T99112N1C0010G00075;T99112N1C0042G00135;novel.6024;T99112N1C0104G00034;T99112N1C0017G00132;T99112N1C0039G00159;T99112N1C0194G00042;T99112N1C0198G00048;T99112N1C0119G00104;novel.12008;T99112N1C0021G00218;T99112N1C0014G00310;T99112N1C0135G00019;T99112N1C0142G00003;T99112N1C0185G00031;T99112N1C0008G00027;T99112N1C0393G00008;T99112N1C0100G00081;novel.2192;T99112N1C0055G00106;T9911…	23
ko00511	Metabolism	Glycan biosynthesis and metabolism	Other glycan degradation	17/325 5.23%	112/11142 1.01%	2.29893e-08	2.45985e-06	T99112N1C0060G00169;T99112N1C0125G00089;T99112N1C0089G00069;T99112N1C0830G00006;T99112N1C0030G00167;novel.4864;novel.7457;T99112N1C0155G00106;T99112N1C0072G00047;T99112N1C0170G00060;T99112N1C0057G00132;T99112N1C0046G00176;T99112N1C0170G00061;T99112N1C0003G00028;T99112N1C0066G00096;T99112N1C0361G00001;T99112N1C0170G00059	17
ko00999	Metabolism	Biosynthesis of other secondary metabolites	Biosynthesis of various plant secondary metabolites	12/325 3.69%	70/11142 0.63%	7.21773e-07	7.72298e-05	T99112N1C0002G00360;T99112N1C0002G00049;T99112N1C0084G00015;T99112N1C0063G00106;T99112N1C0063G00103;T99112N1C0028G00062;T99112N1C0230G00017;T99112N1C0119G00077;T99112N1C0046G00094;T99112N1C0020G00257;T99112N1C0014G00335;T99112N1C0024G00188	12
ko00073	Metabolism	Lipid metabolism	Cutin, suberine and wax biosynthesis	11/325 3.38%	58/11142 0.52%	7.34461e-07	7.85873e-05	T99112N1C0081G00110;T99112N1C0081G00119;T99112N1C0135G00083;T99112N1C0591G00012;T99112N1C0591G00009;T99112N1C0135G00080;T99112N1C0021G00235;T99112N1C0016G00036;T99112N1C0060G00172;T99112N1C0038G00107;T99112N1C0002G00527	11
ko00941	Metabolism	Biosynthesis of other secondary metabolites	Flavonoid biosynthesis	11/325 3.38%	63/11142 0.57%	1.74383e-06	0.00018659	T99112N1C0039G00159;T99112N1C0194G00042;T99112N1C0198G00048;T99112N1C0105G00038;T99112N1C0488G00015;T99112N1C0000G00415;T99112N1C0210G00009;novel.3166;T99112N1C0053G00066;novel.8441;T99112N1C0184G00043	11
ko04712	Organismal Systems	Environmental adaptation	Circadian rhythm - plant	16/325 4.92%	149/11142 1.34%	6.92797e-06	0.000741293	T99112N1C0479G00010;T99112N1C0701G00009;T99112N1C1133G00002;T99112N1C0130G00098;T99112N1C0830G00018;T99112N1C0320G00010;novel.10450;T99112N1C0935G00012;T99112N1C0076G00038;T99112N1C0243G00010;T99112N1C0204G00004;T99112N1C0012G00232;T99112N1C0038G00179;T99112N1C1394G00001;novel.11564;T99112N1C0964G00004	16
ko00630	Metabolism	Carbohydrate metabolism	Glyoxylate and dicarboxylate metabolism	15/325 4.62%	149/11142 1.34%	2.91029e-05	0.00311401	T99112N1C0101G00037;T99112N1C0020G00334;T99112N1C0167G00010;T99112N1C0405G00012;T99112N1C0020G00353;T99112N1C0428G00000;T99112N1C0043G00155;T99112N1C0148G00087;T99112N1C0001G00114;T99112N1C0742G00007;T99112N1C0043G00156;T99112N1C0043G00180;novel.8966;T99112N1C0069G00121;T99112N1C0792G00003	15
ko00062	Metabolism	Lipid metabolism	Fatty acid elongation	7/325 2.15%	34/11142 0.31%	4.59583e-05	0.00491754	T99112N1C0395G00017;T99112N1C0141G00142;T99112N1C0666G00006;T99112N1C0398G00006;T99112N1C0140G00040;novel.6330;T99112N1C0033G00104	7
ko00908	Metabolism	Metabolism of terpenoids and polyketides	Zeatin biosynthesis	9/325 2.77%	63/11142 0.57%	8.08645e-05	0.0086525	T99112N1C0098G00040;T99112N1C0026G00215;T99112N1C0029G00069;T99112N1C0098G00035;novel.7910;T99112N1C0281G00019;T99112N1C0089G00099;T99112N1C0098G00030;T99112N1C0612G00001	9
ko00460	Metabolism	Metabolism of other amino acids	Cyanoamino acid metabolism	10/325 3.08%	87/11142 0.78%	0.00021199	0.0226829	T99112N1C0002G00360;T99112N1C0170G00146;T99112N1C0428G00000;T99112N1C0063G00106;T99112N1C0063G00103;T99112N1C0170G00151;T99112N1C0152G00031;T99112N1C0046G00094;T99112N1C0170G00147;T99112N1C0014G00335	10
ko00052	Metabolism	Carbohydrate metabolism	Galactose metabolism	11/325 3.38%	111/11142 1%	0.000386013	0.0413034	T99112N1C0153G00144;T99112N1C0009G00095;T99112N1C0170G00012;T99112N1C0199G00019;T99112N1C0199G00018;T99112N1C0633G00000;T99112N1C0000G00509;novel.7457;T99112N1C0199G00034;T99112N1C0068G00162;T99112N1C0317G00016	11
ko00710	Metabolism	Energy metabolism	Carbon fixation by Calvin cycle	10/325 3.08%	95/11142 0.85%	0.000435991	0.046651	T99112N1C0167G00010;T99112N1C0405G00012;T99112N1C0192G00027;T99112N1C0006G00212;T99112N1C0068G00066;T99112N1C0028G00274;T99112N1C0742G00007;T99112N1C0009G00230;T99112N1C0608G00018;T99112N1C0167G00005	10
ko01200	Metabolism	Global and overview maps	Carbon metabolism	31/325 9.54%	559/11142 5.02%	0.000436509	0.0467065	T99112N1C0101G00037;T99112N1C0040G00029;T99112N1C0150G00014;T99112N1C0020G00334;T99112N1C0045G00075;T99112N1C0167G00010;T99112N1C0405G00012;T99112N1C0001G00275;T99112N1C0020G00353;T99112N1C0192G00027;T99112N1C0428G00000;T99112N1C0006G00212;T99112N1C0043G00155;T99112N1C0148G00087;T99112N1C0068G00066;T99112N1C0028G00274;T99112N1C0001G00114;T99112N1C0742G00007;T99112N1C0043G00156;T99112N1C0043G00180…	31
ko04146	Cellular Processes	Transport and catabolism	Peroxisome	13/325 4%	160/11142 1.44%	0.000811492	0.0868297	T99112N1C0040G00029;T99112N1C0036G00037;T99112N1C0045G00075;T99112N1C0001G00275;T99112N1C0043G00155;T99112N1C0043G00156;T99112N1C0043G00180;T99112N1C0127G00035;novel.8966;T99112N1C0405G00013;T99112N1C0002G00182;T99112N1C0792G00003;T99112N1C0016G00036	13
ko00380	Metabolism	Amino acid metabolism	Tryptophan metabolism	11/325 3.38%	123/11142 1.1%	0.000922479	0.0987053	T99112N1C0218G00001;T99112N1C0043G00155;T99112N1C0148G00087;T99112N1C0323G00012;T99112N1C0043G00156;T99112N1C0043G00180;T99112N1C0055G00091;T99112N1C0054G00206;T99112N1C0519G00011;T99112N1C0099G00010;T99112N1C0073G00115	11
ko00620	Metabolism	Carbohydrate metabolism	Pyruvate metabolism	16/325 4.92%	259/11142 2.32%	0.00384441	0.411351	T99112N1C0101G00037;T99112N1C0167G00010;T99112N1C0405G00012;T99112N1C0148G00087;T99112N1C0028G00274;novel.10207;T99112N1C0742G00007;T99112N1C0323G00012;T99112N1C0387G00034;T99112N1C0069G00121;T99112N1C0387G00035;novel.10806;T99112N1C0608G00018;T99112N1C0167G00005;T99112N1C0569G00006;T99112N1C0021G00250	16
ko00040	Metabolism	Carbohydrate metabolism	Pentose and glucuronate interconversions	11/325 3.38%	152/11142 1.36%	0.00492069	0.526514	novel.4444;T99112N1C0072G00061;T99112N1C0095G00007;T99112N1C0212G00132;T99112N1C0068G00162;T99112N1C0009G00230;T99112N1C0661G00006;T99112N1C0116G00033;T99112N1C0072G00060;T99112N1C0206G00015;T99112N1C0525G00005	11
ko00904	Metabolism	Metabolism of terpenoids and polyketides	Diterpenoid biosynthesis	4/325 1.23%	25/11142 0.22%	0.00553668	0.592424	T99112N1C0212G00019;T99112N1C0155G00047;novel.5586;T99112N1C0003G00525	4
ko00945	Metabolism	Biosynthesis of other secondary metabolites	Stilbenoid, diarylheptanoid and gingerol biosynthesis	4/325 1.23%	25/11142 0.22%	0.00553668	0.592424	T99112N1C0039G00159;T99112N1C0194G00042;T99112N1C0198G00048;T99112N1C0184G00043	4
ko00592	Metabolism	Lipid metabolism	alpha-Linolenic acid metabolism	8/325 2.46%	98/11142 0.88%	0.00777881	0.832333	T99112N1C0069G00019;T99112N1C0040G00029;T99112N1C0036G00037;T99112N1C0045G00075;T99112N1C0001G00275;T99112N1C0253G00046;novel.10806;T99112N1C0014G00427	8
ko00071	Metabolism	Lipid metabolism	Fatty acid degradation	9/325 2.77%	119/11142 1.07%	0.00798254	0.854132	T99112N1C0069G00019;T99112N1C0040G00029;T99112N1C0036G00037;T99112N1C0045G00075;T99112N1C0001G00275;T99112N1C0148G00087;T99112N1C0323G00012;T99112N1C0055G00091;novel.10806	9
ko04075	Environmental Information Processing	Signal transduction	Plant hormone signal transduction	27/325 8.31%	574/11142 5.15%	0.00969097	1	T99112N1C0042G00048;T99112N1C0318G00021;T99112N1C0479G00010;T99112N1C0084G00094;T99112N1C0701G00009;T99112N1C0737G00013;T99112N1C0002G00010;T99112N1C0042G00054;T99112N1C0007G00297;T99112N1C0721G00014;T99112N1C0130G00098;T99112N1C0100G00136;novel.4572;T99112N1C0677G00000;novel.11187;T99112N1C0008G00453;novel.10450;T99112N1C0129G00181;T99112N1C0331G00030;T99112N1C0098G00049;T99112N1C0060G00185;T991…	27
ko01040	Metabolism	Lipid metabolism	Biosynthesis of unsaturated fatty acids	5/325 1.54%	46/11142 0.41%	0.0105408	1	T99112N1C0040G00029;T99112N1C0036G00037;T99112N1C0045G00075;T99112N1C0001G00275;T99112N1C0141G00142	5
ko00909	Metabolism	Metabolism of terpenoids and polyketides	Sesquiterpenoid and triterpenoid biosynthesis	3/325 0.92%	18/11142 0.16%	0.0144948	1	T99112N1C0141G00138;T99112N1C0066G00031;T99112N1C0024G00188	3
ko01212	Metabolism	Global and overview maps	Fatty acid metabolism	9/325 2.77%	132/11142 1.18%	0.0151126	1	T99112N1C0069G00019;T99112N1C0040G00029;T99112N1C0036G00037;T99112N1C0045G00075;T99112N1C0001G00275;T99112N1C0148G00087;T99112N1C0055G00091;T99112N1C0832G00005;T99112N1C0145G00058	9
ko00750	Metabolism	Metabolism of cofactors and vitamins	Vitamin B6 metabolism	3/325 0.92%	21/11142 0.19%	0.0221561	1	T99112N1C0423G00007;T99112N1C0423G00010;T99112N1C0423G00005	3
ko00030	Metabolism	Carbohydrate metabolism	Pentose phosphate pathway	5/325 1.54%	57/11142 0.51%	0.0248824	1	T99112N1C0150G00014;T99112N1C0068G00066;T99112N1C0043G00068;T99112N1C0009G00230;T99112N1C0162G00068	5
ko00901	Metabolism	Biosynthesis of other secondary metabolites	Indole alkaloid biosynthesis	3/325 0.92%	23/11142 0.21%	0.0282713	1	T99112N1C0008G00079;T99112N1C0112G00089;novel.12149	3
ko00051	Metabolism	Carbohydrate metabolism	Fructose and mannose metabolism	7/325 2.15%	102/11142 0.92%	0.0294396	1	T99112N1C0066G00016;novel.4444;T99112N1C0418G00028;T99112N1C0068G00066;T99112N1C0043G00068;T99112N1C0161G00129;T99112N1C0170G00144	7
ko00250	Metabolism	Amino acid metabolism	Alanine, aspartate and glutamate metabolism	6/325 1.85%	84/11142 0.75%	0.035801	1	T99112N1C0192G00027;T99112N1C0170G00146;T99112N1C0170G00151;novel.8966;T99112N1C0792G00003;T99112N1C0170G00147	6
ko00020	Metabolism	Carbohydrate metabolism	Citrate cycle (TCA cycle)	11/325 3.38%	204/11142 1.83%	0.0367958	1	T99112N1C0167G00010;T99112N1C0405G00012;T99112N1C0020G00353;T99112N1C0028G00274;T99112N1C0001G00114;T99112N1C0742G00007;T99112N1C0196G00120;T99112N1C0608G00018;T99112N1C0167G00005;T99112N1C0569G00006;T99112N1C0021G00250	11
ko00500	Metabolism	Carbohydrate metabolism	Starch and sucrose metabolism	15/325 4.62%	312/11142 2.8%	0.040068	1	T99112N1C0002G00360;T99112N1C0135G00000;T99112N1C0230G00015;T99112N1C0633G00000;T99112N1C0063G00106;T99112N1C0063G00103;T99112N1C0340G00022;T99112N1C0164G00016;T99112N1C0317G00016;T99112N1C0004G00290;T99112N1C0170G00144;T99112N1C0046G00094;T99112N1C0086G00106;T99112N1C0014G00335;T99112N1C0155G00199	15
ko00410	Metabolism	Metabolism of other amino acids	beta-Alanine metabolism	6/325 1.85%	91/11142 0.82%	0.0497306	1	T99112N1C0040G00029;T99112N1C0045G00075;T99112N1C0001G00275;T99112N1C0323G00012;T99112N1C0002G00639;T99112N1C0055G00091	6
ko00330	Metabolism	Amino acid metabolism	Arginine and proline metabolism	7/325 2.15%	116/11142 1.04%	0.0530035	1	T99112N1C0192G00027;T99112N1C0232G00027;T99112N1C0014G00459;T99112N1C0006G00161;T99112N1C0323G00012;T99112N1C0208G00015;T99112N1C0020G00257	7
ko00944	Metabolism	Biosynthesis of other secondary metabolites	Flavone and flavonol biosynthesis	2/325 0.62%	13/11142 0.12%	0.0535219	1	T99112N1C0210G00009;novel.8441	2
ko00561	Metabolism	Lipid metabolism	Glycerolipid metabolism	7/325 2.15%	119/11142 1.07%	0.0592488	1	T99112N1C0153G00144;T99112N1C0063G00221;T99112N1C0244G00012;T99112N1C0431G00000;T99112N1C0323G00012;T99112N1C0253G00046;T99112N1C0001G00046	7
ko00010	Metabolism	Carbohydrate metabolism	Glycolysis / Gluconeogenesis	12/325 3.69%	249/11142 2.23%	0.0611055	1	T99112N1C0009G00095;T99112N1C0150G00014;T99112N1C0006G00212;T99112N1C0068G00066;T99112N1C0043G00068;T99112N1C0028G00274;T99112N1C0323G00012;T99112N1C0069G00121;novel.10806;T99112N1C0608G00018;T99112N1C0167G00005;novel.2887	12
ko00591	Metabolism	Lipid metabolism	Linoleic acid metabolism	2/325 0.62%	14/11142 0.13%	0.0612677	1	T99112N1C0253G00046;T99112N1C0199G00027	2
ko00910	Metabolism	Energy metabolism	Nitrogen metabolism	3/325 0.92%	32/11142 0.29%	0.0654702	1	T99112N1C0006G00385;T99112N1C0261G00012;T99112N1C0663G00000	3
ko00130	Metabolism	Metabolism of cofactors and vitamins	Ubiquinone and other terpenoid-quinone biosynthesis	6/325 1.85%	100/11142 0.9%	0.0719408	1	T99112N1C0003G00586;T99112N1C0215G00041;T99112N1C0021G00218;novel.9824;T99112N1C0527G00008;novel.5477	6
ko00590	Metabolism	Lipid metabolism	Arachidonic acid metabolism	2/325 0.62%	17/11142 0.15%	0.0865203	1	T99112N1C0152G00031;T99112N1C0253G00046	2
ko04626	Organismal Systems	Environmental adaptation	Plant-pathogen interaction	22/325 6.77%	562/11142 5.04%	0.0980529	1	T99112N1C0054G00141;T99112N1C0244G00012;T99112N1C0212G00000;T99112N1C0395G00017;T99112N1C0141G00109;T99112N1C0019G00248;T99112N1C0068G00163;T99112N1C0666G00006;T99112N1C0398G00006;T99112N1C0010G00230;T99112N1C0585G00002;T99112N1C0060G00185;T99112N1C0169G00014;T99112N1C0035G00257;T99112N1C0008G00030;T99112N1C0026G00142;T99112N1C0035G00272;T99112N1C0140G00040;novel.6330;T99112N1C0315G00005;T99112N1…	22
ko04016	Environmental Information Processing	Signal transduction	MAPK signaling pathway - plant	16/325 4.92%	387/11142 3.47%	0.101689	1	T99112N1C0043G00155;T99112N1C0026G00105;T99112N1C0043G00156;T99112N1C0007G00297;T99112N1C0043G00180;T99112N1C0755G00007;T99112N1C0002G00479;T99112N1C0100G00136;T99112N1C0015G00125;T99112N1C0123G00040;T99112N1C0129G00181;T99112N1C0010G00230;T99112N1C0060G00185;T99112N1C0755G00008;T99112N1C0288G00000;T99112N1C0020G00383	16
ko00780	Metabolism	Metabolism of cofactors and vitamins	Biotin metabolism	2/325 0.62%	19/11142 0.17%	0.10478	1	T99112N1C0832G00005;T99112N1C0145G00058	2
ko00520	Metabolism	Carbohydrate metabolism	Amino sugar and nucleotide sugar metabolism	12/325 3.69%	282/11142 2.53%	0.122866	1	T99112N1C0191G00015;T99112N1C0404G00014;T99112N1C0000G00509;T99112N1C0007G00226;T99112N1C0418G00028;T99112N1C0068G00162;T99112N1C0640G00018;novel.8477;T99112N1C0004G00290;T99112N1C0170G00144;T99112N1C0212G00083;T99112N1C0037G00170	12
ko00640	Metabolism	Carbohydrate metabolism	Propanoate metabolism	5/325 1.54%	93/11142 0.83%	0.135282	1	T99112N1C0040G00029;T99112N1C0045G00075;T99112N1C0001G00275;T99112N1C0068G00143;T99112N1C0055G00091	5
ko00906	Metabolism	Metabolism of terpenoids and polyketides	Carotenoid biosynthesis	3/325 0.92%	44/11142 0.39%	0.136291	1	T99112N1C0046G00218;T99112N1C0009G00038;novel.9762	3
ko00430	Metabolism	Metabolism of other amino acids	Taurine and hypotaurine metabolism	1/325 0.31%	5/11142 0.04%	0.137604	1	T99112N1C0152G00031	1
ko00220	Metabolism	Amino acid metabolism	Arginine biosynthesis	3/325 0.92%	45/11142 0.4%	0.143063	1	T99112N1C0192G00027;T99112N1C0208G00015;T99112N1C0119G00023	3
ko00543	Metabolism	Glycan biosynthesis and metabolism	Exopolysaccharide biosynthesis	1/325 0.31%	6/11142 0.05%	0.162771	1	T99112N1C0148G00114	1
ko00740	Metabolism	Metabolism of cofactors and vitamins	Riboflavin metabolism	2/325 0.62%	32/11142 0.29%	0.239316	1	T99112N1C0081G00128;T99112N1C0200G00031	2
ko00053	Metabolism	Carbohydrate metabolism	Ascorbate and aldarate metabolism	5/325 1.54%	116/11142 1.04%	0.25042	1	T99112N1C0153G00077;T99112N1C0794G00009;T99112N1C0068G00162;novel.5445;T99112N1C0323G00012	5
ko01240	Metabolism	Global and overview maps	Biosynthesis of cofactors	18/325 5.54%	519/11142 4.66%	0.256619	1	T99112N1C0428G00000;T99112N1C0081G00128;T99112N1C0003G00586;T99112N1C0423G00007;T99112N1C0215G00041;T99112N1C0418G00028;T99112N1C0028G00062;novel.9824;T99112N1C0323G00012;novel.403;T99112N1C0015G00125;T99112N1C0832G00005;T99112N1C0423G00010;T99112N1C0527G00008;T99112N1C0423G00005;T99112N1C0145G00058;T99112N1C0168G00017;novel.5477	18
ko02010	Environmental Information Processing	Membrane transport	ABC transporters	5/325 1.54%	122/11142 1.09%	0.283895	1	T99112N1C1443G00000;T99112N1C0156G00114;T99112N1C0951G00000;T99112N1C0017G00155;T99112N1C0874G00002	5
ko00900	Metabolism	Metabolism of terpenoids and polyketides	Terpenoid backbone biosynthesis	4/325 1.23%	93/11142 0.83%	0.287449	1	T99112N1C0030G00258;T99112N1C0148G00087;novel.11077;T99112N1C0013G00220	4
ko00270	Metabolism	Amino acid metabolism	Cysteine and methionine metabolism	9/325 2.77%	254/11142 2.28%	0.32335	1	T99112N1C0167G00010;T99112N1C0405G00012;T99112N1C0192G00027;T99112N1C0084G00015;T99112N1C0006G00161;T99112N1C0028G00062;T99112N1C0742G00007;T99112N1C0727G00003;T99112N1C0148G00114	9
ko00650	Metabolism	Carbohydrate metabolism	Butanoate metabolism	3/325 0.92%	69/11142 0.62%	0.326765	1	T99112N1C0148G00087;T99112N1C0055G00091;T99112N1C0069G00121	3
ko00280	Metabolism	Amino acid metabolism	Valine, leucine and isoleucine degradation	5/325 1.54%	133/11142 1.19%	0.347083	1	T99112N1C0036G00037;T99112N1C0148G00087;T99112N1C0323G00012;T99112N1C0068G00143;T99112N1C0055G00091	5
ko00310	Metabolism	Amino acid metabolism	Lysine degradation	5/325 1.54%	133/11142 1.19%	0.347083	1	T99112N1C0148G00087;T99112N1C0323G00012;T99112N1C0127G00035;T99112N1C0055G00091;T99112N1C0021G00113	5
ko00960	Metabolism	Biosynthesis of other secondary metabolites	Tropane, piperidine and pyridine alkaloid biosynthesis	2/325 0.62%	42/11142 0.38%	0.347744	1	T99112N1C0192G00027;T99112N1C0039G00012	2
ko00942	Metabolism	Biosynthesis of other secondary metabolites	Anthocyanin biosynthesis	1/325 0.31%	15/11142 0.13%	0.358743	1	T99112N1C0035G00196	1
ko00100	Metabolism	Lipid metabolism	Steroid biosynthesis	2/325 0.62%	46/11142 0.41%	0.389899	1	T99112N1C0778G00003;T99112N1C0253G00046	2
ko00480	Metabolism	Metabolism of other amino acids	Glutathione metabolism	6/325 1.85%	175/11142 1.57%	0.402743	1	T99112N1C0232G00024;T99112N1C0053G00027;T99112N1C0039G00214;T99112N1C0006G00161;novel.5445;T99112N1C0152G00031	6
ko00600	Metabolism	Lipid metabolism	Sphingolipid metabolism	3/325 0.92%	79/11142 0.71%	0.406561	1	T99112N1C0153G00144;novel.7457;T99112N1C0001G00626	3
ko00260	Metabolism	Amino acid metabolism	Glycine, serine and threonine metabolism	5/325 1.54%	145/11142 1.3%	0.41681	1	T99112N1C0428G00000;T99112N1C0010G00050;T99112N1C0127G00035;novel.8966;T99112N1C0792G00003	5
ko00564	Metabolism	Lipid metabolism	Glycerophospholipid metabolism	5/325 1.54%	146/11142 1.31%	0.422591	1	T99112N1C0063G00221;T99112N1C0431G00000;T99112N1C0253G00046;T99112N1C0001G00046;T99112N1C0014G00427	5
ko00240	Metabolism	Nucleotide metabolism	Pyrimidine metabolism	4/325 1.23%	115/11142 1.03%	0.433176	1	T99112N1C0002G00639;T99112N1C0015G00125;T99112N1C1226G00002;T99112N1C0258G00031	4
ko01210	Metabolism	Global and overview maps	2-Oxocarboxylic acid metabolism	4/325 1.23%	116/11142 1.04%	0.439703	1	T99112N1C0020G00353;T99112N1C0192G00027;T99112N1C0001G00114;T99112N1C0119G00023	4
ko00531	Metabolism	Glycan biosynthesis and metabolism	Glycosaminoglycan degradation	2/325 0.62%	52/11142 0.47%	0.450705	1	novel.7457;T99112N1C0088G00062	2
ko00603	Metabolism	Glycan biosynthesis and metabolism	Glycosphingolipid biosynthesis - globo and isoglobo series	1/325 0.31%	22/11142 0.2%	0.478937	1	T99112N1C0153G00144	1
ko00350	Metabolism	Amino acid metabolism	Tyrosine metabolism	2/325 0.62%	58/11142 0.52%	0.507942	1	T99112N1C0192G00027;novel.10806	2
ko00360	Metabolism	Amino acid metabolism	Phenylalanine metabolism	2/325 0.62%	61/11142 0.55%	0.53507	1	T99112N1C0192G00027;T99112N1C0055G00091	2
ko00061	Metabolism	Lipid metabolism	Fatty acid biosynthesis	2/325 0.62%	63/11142 0.57%	0.552578	1	T99112N1C0832G00005;T99112N1C0145G00058	2
ko00950	Metabolism	Biosynthesis of other secondary metabolites	Isoquinoline alkaloid biosynthesis	1/325 0.31%	28/11142 0.25%	0.563907	1	T99112N1C0192G00027	1
ko00565	Metabolism	Lipid metabolism	Ether lipid metabolism	1/325 0.31%	31/11142 0.28%	0.601059	1	T99112N1C0253G00046	1
ko01230	Metabolism	Global and overview maps	Biosynthesis of amino acids	13/325 4%	474/11142 4.25%	0.630954	1	T99112N1C0020G00353;T99112N1C0192G00027;T99112N1C0428G00000;T99112N1C0010G00050;T99112N1C0006G00212;T99112N1C0001G00114;T99112N1C0028G00062;T99112N1C0208G00015;T99112N1C0009G00230;T99112N1C0119G00023;novel.2887;T99112N1C0148G00114;T99112N1C0162G00068	13
ko00760	Metabolism	Metabolism of cofactors and vitamins	Nicotinate and nicotinamide metabolism	1/325 0.31%	35/11142 0.31%	0.645733	1	novel.403	1
ko00770	Metabolism	Metabolism of cofactors and vitamins	Pantothenate and CoA biosynthesis	2/325 0.62%	79/11142 0.71%	0.675638	1	T99112N1C0323G00012;T99112N1C0002G00639	2
ko00340	Metabolism	Amino acid metabolism	Histidine metabolism	1/325 0.31%	43/11142 0.39%	0.72067	1	T99112N1C0323G00012	1
ko01250	Metabolism	Global and overview maps	Biosynthesis of nucleotide sugars	5/325 1.54%	206/11142 1.85%	0.722576	1	T99112N1C0000G00509;T99112N1C0418G00028;T99112N1C0068G00162;T99112N1C0004G00290;T99112N1C0170G00144	5
ko00604	Metabolism	Glycan biosynthesis and metabolism	Glycosphingolipid biosynthesis - ganglio series	1/325 0.31%	44/11142 0.39%	0.728849	1	novel.7457	1
ko00790	Metabolism	Metabolism of cofactors and vitamins	Folate biosynthesis	1/325 0.31%	47/11142 0.42%	0.751982	1	T99112N1C0168G00017	1
ko01232	Metabolism	Global and overview maps	Nucleotide metabolism	3/325 0.92%	155/11142 1.39%	0.834856	1	T99112N1C0015G00125;T99112N1C1226G00002;T99112N1C0258G00031	3
ko00920	Metabolism	Energy metabolism	Sulfur metabolism	1/325 0.31%	68/11142 0.61%	0.867233	1	T99112N1C0148G00114	1
ko04145	Cellular Processes	Transport and catabolism	Phagosome	4/325 1.23%	221/11142 1.98%	0.890385	1	T99112N1C0104G00017;T99112N1C0129G00053;T99112N1C0131G00020;T99112N1C0059G00052	4
ko00230	Metabolism	Nucleotide metabolism	Purine metabolism	3/325 0.92%	176/11142 1.58%	0.891641	1	T99112N1C0015G00125;novel.6384;T99112N1C0162G00068	3
ko00400	Metabolism	Amino acid metabolism	Phenylalanine, tyrosine and tryptophan biosynthesis	1/325 0.31%	77/11142 0.69%	0.898464	1	T99112N1C0192G00027	1
ko00670	Metabolism	Metabolism of cofactors and vitamins	One carbon pool by folate	1/325 0.31%	78/11142 0.7%	0.901446	1	T99112N1C0428G00000	1
ko00785	Metabolism	Metabolism of cofactors and vitamins	Lipoic acid metabolism	1/325 0.31%	84/11142 0.75%	0.917593	1	T99112N1C0068G00143	1
ko04070	Environmental Information Processing	Signal transduction	Phosphatidylinositol signaling system	2/325 0.62%	141/11142 1.27%	0.920711	1	T99112N1C0080G00001;T99112N1C0010G00230	2
ko00860	Metabolism	Metabolism of cofactors and vitamins	Porphyrin metabolism	1/325 0.31%	89/11142 0.8%	0.929013	1	T99112N1C0329G00079	1
ko03250	Genetic Information Processing	Information processing in viruses	Viral life cycle - HIV-1	1/325 0.31%	102/11142 0.92%	0.951851	1	T99112N1C0411G00034	1
ko03060	Genetic Information Processing	Folding, sorting and degradation	Protein export	1/325 0.31%	113/11142 1.01%	0.965344	1	T99112N1C0059G00052	1
ko03018	Genetic Information Processing	Folding, sorting and degradation	RNA degradation	3/325 0.92%	239/11142 2.15%	0.972531	1	T99112N1C0530G00006;T99112N1C0034G00212;novel.2887	3
ko00562	Metabolism	Carbohydrate metabolism	Inositol phosphate metabolism	1/325 0.31%	136/11142 1.22%	0.982594	1	novel.3484	1
ko03083	Genetic Information Processing	Chromosome	Polycomb repressive complex	1/325 0.31%	140/11142 1.26%	0.984561	1	T99112N1C0005G00145	1
ko04814	Cellular Processes	Cell motility	Motor proteins	2/325 0.62%	235/11142 2.11%	0.992742	1	T99112N1C0141G00164;T99112N1C0002G00202	2
ko00190	Metabolism	Energy metabolism	Oxidative phosphorylation	6/325 1.85%	462/11142 4.15%	0.993617	1	T99112N1C0104G00017;T99112N1C0049G00037;T99112N1C0146G00071;novel.621;T99112N1C0127G00078;T99112N1C0640G00002	6
ko03015	Genetic Information Processing	Translation	mRNA surveillance pathway	2/325 0.62%	286/11142 2.57%	0.998151	1	T99112N1C0020G00366;T99112N1C0530G00006	2
ko03013	Genetic Information Processing	Translation	Nucleocytoplasmic transport	2/325 0.62%	346/11142 3.11%	0.999645	1	T99112N1C0020G00366;T99112N1C0411G00034	2
ko04144	Cellular Processes	Transport and catabolism	Endocytosis	1/325 0.31%	271/11142 2.43%	0.999703	1	T99112N1C0003G00089	1
ko03008	Genetic Information Processing	Translation	Ribosome biogenesis in eukaryotes	1/325 0.31%	290/11142 2.6%	0.999833	1	T99112N1C0411G00034	1
ko04141	Genetic Information Processing	Folding, sorting and degradation	Protein processing in endoplasmic reticulum	4/325 1.23%	553/11142 4.96%	0.999947	1	T99112N1C0005G00145;T99112N1C0161G00128;T99112N1C1012G00000;T99112N1C0059G00052	4
ko03040	Genetic Information Processing	Transcription	Spliceosome	2/325 0.62%	454/11142 4.07%	0.999983	1	T99112N1C0020G00366;T99112N1C0526G00012	2
ko04120	Genetic Information Processing	Folding, sorting and degradation	Ubiquitin mediated proteolysis	1/325 0.31%	373/11142 3.35%	0.999987	1	T99112N1C0005G00145	1
